# Supplementary material for: Multivariate GWAS reveals shared genetic basis of common oral diseases
Source: Front Genet. 2026 May 13;17:1807175. doi: 10.3389/fgene.2026.1807175 (PMC13211857; doi:10.3389/fgene.2026.1807175)
Supplement: Supplementary file 2 [file DataSheet2.xlsx]

## Sheet: Table s1
Table 1. SuSiE Fine-Mapped Results
SNP	CredibleSet	PIP	Region	Converged
rs190886184	L1	1	1:103914211-106087842	FALSE
rs140546780	L2	1	1:103914211-106087842	FALSE
rs113993204	L3	1	1:103914211-106087842	FALSE
rs80134802	L4	1	1:103914211-106087842	FALSE
rs72683545	L10	1	1:103914211-106087842	FALSE
rs77982631	L1	1	1:144977494-148361253	TRUE
rs115021876	L2	1	1:144977494-148361253	TRUE
rs1353430	L4	1	1:144977494-148361253	TRUE
rs10494249	L6	1	1:144977494-148361253	TRUE
rs151051536	L8	0.967298	1:144977494-148361253	TRUE
rs10494804	L1	1	1:199239884-200137649	FALSE
rs111498976	L2	0.723323	1:199239884-200137649	FALSE
rs13026425	L1	1	2:33363777-35345028	TRUE
rs13018575	L2	1	2:33363777-35345028	TRUE
rs13014234	L4	1	2:33363777-35345028	TRUE
rs116420771	L7	1	2:33363777-35345028	TRUE
rs116074317	L8	0.998461	2:33363777-35345028	TRUE
rs6718437	L10	0.96032	2:33363777-35345028	TRUE
rs186897532	L9	0.744549	2:33363777-35345028	TRUE
rs7584338	L1	1	2:39031337-40281483	TRUE
rs13400516	L2	1	2:39031337-40281483	TRUE
rs10197131	L6	0.988958	2:39031337-40281483	TRUE
rs143718892	L7	1	2:39031337-40281483	TRUE
rs75458773	L1	1	2:50818928-52491133	FALSE
rs116043755	L2	0.558235	2:50818928-52491133	FALSE
rs114080008	L4	1	2:50818928-52491133	FALSE
rs58329395	L6	1	2:50818928-52491133	FALSE
rs79089011	L7	1	2:50818928-52491133	FALSE
rs72891303	L8	0.596381	2:50818928-52491133	FALSE
rs141702686	L10	1	2:50818928-52491133	FALSE
rs6436183	L1	1	2:220454551-222521176	FALSE
rs6436184	L2	1	2:220454551-222521176	FALSE
rs4674488	L4	1	2:220454551-222521176	FALSE
rs11690874	L6	0.999984	2:220454551-222521176	FALSE
rs13424512	L9	1	2:220454551-222521176	FALSE
rs76370092	L1	1	3:23804865-25461558	FALSE
rs76279422	L2	1	3:23804865-25461558	FALSE
rs11708166	L1	1	3:62355666-63669286	FALSE
rs66509754	L2	1	3:62355666-63669286	FALSE
rs1231832	L4	1	3:62355666-63669286	FALSE
rs11130889	L5	0.999561	3:62355666-63669286	FALSE
rs115526604	L1	1	3:72529329-74321817	TRUE
rs116482324	L2	1	3:72529329-74321817	TRUE
rs138439498	L4	1	3:72529329-74321817	TRUE
rs148363484	L7	1	3:72529329-74321817	TRUE
rs73110651	L9	0.999992	3:72529329-74321817	TRUE
rs148913637	L10	0.986074	3:72529329-74321817	TRUE
rs4678384	L1	1	3:137371083-139954597	FALSE
rs74768885	L2	0.971197	3:137371083-139954597	FALSE
rs35674798	L1	0.999993	3:139954597-141339097	TRUE
rs80340921	L1	1	3:168580960-170964909	TRUE
rs75828729	L2	0.926073	3:168580960-170964909	TRUE
rs34065300	L1	1	4:12323034-14272001	FALSE
rs71607693	L2	1	4:12323034-14272001	FALSE
rs58035632	L1	1	4:14272001-15147446	FALSE
rs73797559	L2	0.904637	4:14272001-15147446	FALSE
rs56659951	L1	1	4:66600492-68059497	FALSE
rs77846903	L2	1	4:66600492-68059497	FALSE
rs17029817	L1	1	4:100678360-103221356	FALSE
rs79405420	L2	1	4:100678360-103221356	FALSE
rs6881454	L1	1	5:38802410-40287729	TRUE
rs57263454	L2	1	5:38802410-40287729	TRUE
rs10476920	L1	1	5:148662624-150561298	FALSE
rs10476919	L2	1	5:148662624-150561298	FALSE
rs9654493	L8	0.999997	5:148662624-150561298	FALSE
rs11759840	L1	1	6:50386145-52210476	FALSE
rs72876552	L2	1	6:50386145-52210476	FALSE
rs72882523	L4	1	6:50386145-52210476	FALSE
rs72882542	L7	1	6:50386145-52210476	FALSE
rs2143079	L8	0.999851	6:50386145-52210476	FALSE
rs1212293	L1	1	6:61880512-63552888	FALSE
rs1931809	L2	0.999981	6:61880512-63552888	FALSE
rs116472933	L3	0.0593585	6:61880512-63552888	FALSE
rs187326834	L4	0.301187	6:61880512-63552888	FALSE
rs74577903	L5	0.999922	6:61880512-63552888	FALSE
rs1192439	L6	1	6:61880512-63552888	FALSE
rs1516722	L7	1	6:61880512-63552888	FALSE
rs1192427	L9	1	6:61880512-63552888	FALSE
rs76937874	L10	1	6:61880512-63552888	FALSE
rs7754927	L1	1	6:81929222-83127149	FALSE
rs9443955	L2	0.998744	6:81929222-83127149	FALSE
rs13205675	L8	1	6:81929222-83127149	FALSE
rs78190491	L1	1	6:91843196-93428644	FALSE
rs75635219	L2	1	6:91843196-93428644	FALSE
rs118016584	L1	1	6:108464380-110304247	FALSE
rs145393622	L2	1	6:108464380-110304247	FALSE
rs117359515	L4	1	6:108464380-110304247	FALSE
rs75787814	L5	1	6:108464380-110304247	FALSE
rs138439132	L6	0.402698	6:108464380-110304247	FALSE
rs2356725	L10	1	6:108464380-110304247	FALSE
rs118016584	L3	1	6:108464380-110304247	FALSE
rs17061798	L1	1	6:132765669-134244243	TRUE
rs118054550	L2	1	6:132765669-134244243	TRUE
rs116257621	L1	1	7:25909555-28360309	FALSE
rs2391302	L2	1	7:25909555-28360309	FALSE
rs12534633	L1	1	7:51675322-53176312	FALSE
rs6976723	L2	1	7:51675322-53176312	FALSE
rs62466136	L1	0.96875	7:65689809-68234074	FALSE
rs80289808	L2	1	7:65689809-68234074	FALSE
rs3808174	L1	1	7:116780178-118351581	FALSE
rs57970913	L2	0.967014	7:116780178-118351581	FALSE
rs115056889	L1	1	8:46841315-50082470	FALSE
rs138987504	L2	1	8:46841315-50082470	FALSE
rs74546298	L1	1	8:131639625-133351144	FALSE
rs1560391	L2	1	8:131639625-133351144	FALSE
rs139629131	L4	1	8:131639625-133351144	FALSE
rs117213078	L6	1	8:131639625-133351144	FALSE
rs74812964	L9	1	8:131639625-133351144	FALSE
rs12340371	L1	1	9:94167203-96671698	FALSE
rs12339155	L2	1	9:94167203-96671698	FALSE
rs76378814	L1	1	9:121321537-122260297	FALSE
rs7850716	L2	1	9:121321537-122260297	FALSE
rs146830594	L3	0.744684	9:121321537-122260297	FALSE
rs192847376	L4	1	9:121321537-122260297	FALSE
rs1409550	L5	0.895901	9:121321537-122260297	FALSE
rs80106348	L6	1	9:121321537-122260297	FALSE
rs4631540	L7	1	9:121321537-122260297	FALSE
rs16907805	L8	1	9:121321537-122260297	FALSE
rs113181858	L10	1	9:121321537-122260297	FALSE
rs190156012	L1	1	10:5983762-7171484	FALSE
rs78713895	L2	1	10:5983762-7171484	FALSE
rs187059885	L1	1	10:19716878-22772283	TRUE
rs143750381	L2	0.997525	10:19716878-22772283	TRUE
rs11011678	L6	0.68064	10:19716878-22772283	TRUE
rs6482169	L8	0.999048	10:19716878-22772283	TRUE
rs10764185	L4	0.383935	10:19716878-22772283	TRUE
rs35950656	L5	0.939319	10:19716878-22772283	TRUE
rs79496047	L7	0.759399	10:19716878-22772283	TRUE
rs12413924	L1	1	10:67549615-69900148	FALSE
rs12251222	L2	1	10:67549615-69900148	FALSE
rs58715749	L1	1	10:70195991-72220850	FALSE
rs12243829	L2	1	10:70195991-72220850	FALSE
rs1911625	L1	1	11:6322869-7436701	TRUE
rs1395907	L2	1	11:6322869-7436701	TRUE
rs12269857	L6	1	11:6322869-7436701	TRUE
rs73517929	L1	1	11:84381272-86619301	FALSE
rs17149036	L2	1	11:84381272-86619301	FALSE
rs12417673	L1	1	11:90966490-92077144	FALSE
rs12417040	L2	1	11:90966490-92077144	FALSE
rs149114341	L1	1	11:117747110-119215476	TRUE
rs77841686	L2	0.8821	11:117747110-119215476	TRUE
rs76445518	L1	1	12:2544786-3677037	FALSE
rs35630203	L2	1	12:2544786-3677037	FALSE
rs142092569	L4	1	12:2544786-3677037	FALSE
rs55969819	L5	1	12:2544786-3677037	FALSE
rs111316465	L7	1	12:2544786-3677037	FALSE
rs73046376	L8	1	12:2544786-3677037	FALSE
rs57131027	L9	0.999989	12:2544786-3677037	FALSE
rs1656544	L1	1	12:41658586-43984474	FALSE
rs4768478	L2	1	12:41658586-43984474	FALSE
rs116989274	L1	1	12:85990426-89682122	FALSE
rs75047192	L2	1	12:85990426-89682122	FALSE
rs16959851	L1	1	15:35083251-37456502	FALSE
rs16959842	L2	1	15:35083251-37456502	FALSE
rs139639941	L1	1	15:55136269-56901773	TRUE
rs184476299	L2	0.998992	15:55136269-56901773	TRUE
rs147625156	L3	0.998614	15:55136269-56901773	TRUE
rs75024506	L1	1	16:24136875-25986862	FALSE
rs78423113	L2	1	16:24136875-25986862	FALSE
rs76162631	L1	1	17:7317398-8306425	TRUE
rs117985215	L2	1	17:7317398-8306425	TRUE
rs117584963	L8	1	17:7317398-8306425	TRUE
rs146701070	L9	1	17:7317398-8306425	TRUE
rs80028739	L10	1	17:7317398-8306425	TRUE
rs11081130	L1	1	18:3891658-5834180	FALSE
rs2155661	L2	0.998074	18:3891658-5834180	FALSE
rs1676982	L1	1	18:22996651-24026191	FALSE
rs112437359	L2	1	18:22996651-24026191	FALSE
rs6566587	L1	0.999211	18:69621618-71038474	TRUE
rs118000845	L1	1	19:4348967-5811852	TRUE
rs149553904	L2	1	19:4348967-5811852	TRUE
rs2239369	L1	1	19:18409862-19877471	FALSE
rs62135499	L2	1	19:18409862-19877471	FALSE
rs68147405	L4	1	19:18409862-19877471	FALSE
rs12972894	L5	1	19:18409862-19877471	FALSE
rs59207635	L1	0.96875	19:37527033-40170619	FALSE
rs7247086	L2	1	19:37527033-40170619	FALSE
rs117485073	L1	1	19:51532567-52985290	FALSE
rs78568830	L2	1	19:51532567-52985290	FALSE
rs11699578	L1	1	20:697600-2469501	TRUE
rs11696998	L2	1	20:697600-2469501	TRUE
rs6043406	L4	0.718267	20:697600-2469501	TRUE
rs11905167	L5	1	20:697600-2469501	TRUE
rs148723311	L7	1	20:697600-2469501	TRUE
rs7272255	L6	0.823503	20:697600-2469501	TRUE
rs73606127	L10	0.42735	20:697600-2469501	TRUE
rs1883490	L1	1	20:8117011-9730921	FALSE
rs6086883	L2	0.969109	20:8117011-9730921	FALSE

## Sheet: Table s2
Table s2. COF Signal Enrichment Across Embryonic Tooth Germ Cell Types
Annotation	P Cauchy	P Median
follicle	0.0011884	0.0043008
mesenchyme	0.0038832	0.032486
endothelium	0.0063812	0.033148
matrix cell	0.010648	0.029987
ameloblast	0.02214	0.064122
KRT15+ SC	0.02248	0.044805

## Sheet: Table s3
Table 3. Regional Heritability and Genetic Correlation Among 4 Diseases
Trait1	Trait2	chr	piece	eigen_use	Heritability_1	P_value_Heritability_1	Heritability_2	P_value_Heritability_2	Genetic_Covariance	Genetic_Correlation	Lower_bound_rg	Upper_bound_rg	P	START	STOP
CARIES	PD	1	11	0.99	7.13e-06	0.945255	4.24e-05	0.145415	1.74e-05	1	-1	1	0.482733	8580988	9475966
CARIES	PD	1	22	0.99	9.28e-06	0.796105	2.41e-05	0.199633	1.49e-05	1	-0.978398	1	0.24332	20556203	21416121
CARIES	PD	1	24	0.99	3.21e-07	0.994541	9.07e-06	0.727025	1.71e-06	1	-1	1	0.91779	22145630	22740287
CARIES	PD	1	31	0.99	1.86e-05	0.405099	1.94e-05	0.198015	1.9e-05	1	-0.760376	1	0.280114	31639218	33066846
CARIES	PD	1	39	0.99	2e-05	0.558967	2.64e-05	0.294542	2.3e-05	1	-0.271727	1	0.0954982	41977967	43512669
CARIES	PD	1	56	0.99	1.51e-05	0.59587	1.37e-05	0.266061	-1.44e-05	-1	-1	0.660366	0.190338	65894185	66778015
CARIES	PD	1	66	0.99	3.38e-05	0.340337	6.49e-06	0.746069	-1.48e-05	-1	-1	1	0.338335	76977916	77895394
CARIES	PD	1	77	0.99	1.16e-05	0.618644	6.98e-06	0.369715	7.15e-06	0.793979	-1	1	0.491761	88656690	89753964
CARIES	PD	1	81	0.99	3.69e-06	0.747434	2.8e-05	0.0423546	-5.05e-06	-0.49795	-1	1	0.702757	92904466	94168576
CARIES	PD	1	89	0.99	9.54e-05	0.0238743	5.95e-06	0.895075	-2.38e-05	-1	-1	0.557956	0.165043	102424612	103148412
CARIES	PD	1	91	0.99	8.87e-06	0.885227	2.86e-06	0.863681	5.04e-06	1	-1	1	0.608011	103784542	104984435
CARIES	PD	1	101	0.99	5.67e-05	0.353785	7.71e-05	0.100381	-6.61e-05	-1	-1	-0.258126	0.0179641	114664388	116207297
CARIES	PD	1	113	0.99	3.37e-05	0	5.41e-05	0.244257	4.27e-05	1	0.50175	1	0.00437902	154685546	156813845
CARIES	PD	1	117	0.99	4.4e-05	0.188371	2.59e-05	0.209655	3.37e-05	1	-0.172917	1	0.087852	159882516	161054076
CARIES	PD	1	118	0.99	4.49e-05	0.0715894	2.14e-05	0.147115	2.04e-05	0.659766	-0.371137	1	0.196112	161054077	161945442
CARIES	PD	1	125	0.99	4.57e-05	0.226362	1.29e-05	0.484451	1.76e-05	0.723972	-0.89519	1	0.394677	167163955	168179086
CARIES	PD	1	136	0.99	7.91e-06	0.819783	2.2e-05	0.503397	1.32e-05	1	-0.69837	1	0.150781	180221609	181324205
CARIES	PD	1	144	0.99	6.35e-06	0.638164	3.16e-05	0.300225	1.42e-05	1	-1	1	0.257512	188625773	189904637
CARIES	PD	1	148	0.99	4.81e-05	0.0558607	1.15e-05	0.529408	-6.39e-06	-0.272327	-1	1	0.710712	193575517	194365688
CARIES	PD	1	149	0.99	4.95e-05	0.112933	1.4e-05	0.369094	2.64e-05	1	0.0543054	1	0.0424394	194365689	195161235
CARIES	PD	1	151	0.99	1.48e-05	0.591071	1.3e-05	0.348217	1.29e-05	0.930393	-1	1	0.331882	196179111	197935821
CARIES	PD	1	160	0.99	2.44e-05	0.634865	7.16e-07	0.973294	4.18e-06	1	-1	1	0.698315	208162952	209711169
CARIES	PD	1	172	0.99	1.17e-05	0.662143	4.2e-05	0.0778057	-2.22e-05	-1	-1	0.855986	0.29123	221856865	222763597
CARIES	PD	1	176	0.99	5.25e-05	0.307944	2.45e-05	0.0791732	1.63e-06	0.0453045	-1	1	0.944341	226534712	228045554
CARIES	PD	1	185	0.99	3.66e-05	0.426667	4.91e-06	0.713874	-1.66e-06	-0.124112	-1	1	0.937482	235097114	236199671
CARIES	PD	1	192	0.99	5.93e-07	0.988551	2.49e-06	0.894125	1.21e-06	1	-1	1	0.700547	241033585	241813534
CARIES	PD	1	195	0.99	1.19e-05	0.726385	5.93e-05	0.106388	2.65e-05	1	-0.879988	1	0.273172	243048004	244723196
CARIES	PD	2	2	0.99	2.43e-05	0.340259	1.9e-05	0.299835	2.15e-05	1	-0.179118	1	0.0785636	789196	1376545
CARIES	PD	2	11	0.99	1.15e-05	0	2.52e-05	0.195503	1.41e-05	0.831983	-1	1	0.375628	7108209	7966709
CARIES	PD	2	24	0.99	1.67e-05	0.650594	1.44e-05	0.483435	1.55e-05	1	-0.20472	1	0.0786375	20064518	21084898
CARIES	PD	2	26	0.99	4.21e-05	0	6.1e-06	0.893561	1.6e-05	1	-1	1	0.408221	22429641	23538527
CARIES	PD	2	28	0.99	2.39e-06	0.91361	1.05e-05	0.510102	-3.61e-06	-0.719372	-1	1	0.802027	24669225	25895394
CARIES	PD	2	31	0.99	8.66e-05	0.0239573	4.07e-05	0.0473764	4.07e-06	0.0685069	-0.855386	0.759376	0.881485	28819511	29627932
CARIES	PD	2	33	0.99	7.1e-07	0	2.02e-05	0.349294	3.79e-06	1	-1	1	0.481164	30575620	31457418
CARIES	PD	2	35	0.99	3.1e-05	0.576902	4.08e-06	0.890432	1.12e-05	1	-0.589959	1	0.12835	33123605	33735318
CARIES	PD	2	36	0.99	1.43e-05	0.666803	1.41e-05	0.281772	1.42e-05	1	-0.234323	1	0.0836223	33735319	34239776
CARIES	PD	2	43	0.99	1.11e-06	0.950028	4.59e-06	0.71372	2.26e-06	1	-1	1	0.459375	38887394	40087418
CARIES	PD	2	53	0.99	3.07e-05	0.535846	4.8e-07	0.974929	1.92e-06	0.50115	-1	1	0.921261	47320115	48171058
CARIES	PD	2	61	0.99	4.02e-05	0.0731646	3.1e-05	0.0321281	3.53e-05	1	-0.0633063	1	0.062545	53852121	54688234
CARIES	PD	2	66	0.99	3.2e-05	0.264306	9.66e-06	0.563686	-9.19e-06	-0.522552	-1	1	0.677961	57952946	59251996
CARIES	PD	2	67	0.99	7.66e-05	0.179765	3.91e-05	0	4.04e-05	0.739374	-0.606961	1	0.325631	59251997	60775066
CARIES	PD	2	70	0.99	1.77e-05	0.450349	1.54e-05	0.541142	1.65e-05	1	-0.859186	1	0.235821	63672119	64696089
CARIES	PD	2	76	0.99	4.89e-06	0.879611	1.89e-05	0.47462	7.21e-06	0.750975	-1	1	0.728419	70756284	71385813
CARIES	PD	2	82	0.99	4.3e-06	0.912189	6.46e-06	0.546347	5.27e-06	1	-1	1	0.480873	76649031	77372830
CARIES	PD	2	85	0.99	1.74e-05	0.721079	1.69e-05	0.437621	-7.71e-06	-0.450345	-1	1	0.728521	79019677	79900055
CARIES	PD	2	87	0.99	2.78e-05	0.306852	7.43e-06	0.586463	-4.05e-06	-0.281328	-1	1	0.822487	80737812	81623357
CARIES	PD	2	88	0.99	3.04e-05	0.149206	4.07e-06	0.77381	4.02e-06	0.361536	-1	1	0.735127	81623358	82941455
CARIES	PD	2	91	0.99	3.82e-05	0.354694	5.59e-06	0.617974	1.46e-05	1	-1	1	0.484517	85992795	86867032
CARIES	PD	2	93	0.99	1.44e-05	0.620794	3.43e-06	0.709353	-1.22e-06	-0.173317	-1	1	0.91477	88547313	91860961
CARIES	PD	2	96	0.99	8.46e-06	0.774302	4.25e-06	0.742154	3.16e-06	0.527153	-1	1	0.822629	98989361	100202436
CARIES	PD	2	100	0.99	1.33e-05	0.623673	0.000103733	0.00306463	3.72e-05	1	0.291929	1	0.0173014	103305258	105120578
CARIES	PD	2	104	0.99	4.92e-05	0.212065	2.15e-05	0.249369	5.83e-06	0.178918	-1	1	0.793943	108417774	110097868
CARIES	PD	2	106	0.99	8.89e-07	0.962999	5.17e-06	0.780032	1.23e-06	0.573957	-1	1	0.918042	112644829	113930668
CARIES	PD	2	113	0.99	7.61e-06	0.879887	1.84e-05	0.303702	-8.63e-06	-0.730173	-1	1	0.662241	121073753	122026817
CARIES	PD	2	116	0.99	6.13e-05	0.0159816	3.54e-06	0.755017	1.24e-05	0.838984	-1	1	0.473449	123929873	124730991
CARIES	PD	2	127	0.99	3.01e-05	0.109419	2.27e-05	0.232137	2.61e-05	1	-0.714971	1	0.314666	135160198	137061003
CARIES	PD	2	143	0.99	2.08e-05	0.753675	7e-05	0.0136319	3.81e-05	1	0.380138	1	0.0108431	156130948	157556096
CARIES	PD	2	155	0.99	1.16e-06	0.968367	5.56e-08	0.998468	2.54e-07	1	-1	1	0.780195	170865766	171566482
CARIES	PD	2	162	0.99	3.99e-06	0.777926	1.1e-05	0.345298	-6.62e-06	-1	-1	1	0.258077	178149982	179224870
CARIES	PD	2	167	0.99	8.56e-05	0.0737141	7.24e-06	0.680083	2.46e-05	0.988999	-0.624162	1	0.215452	183352291	184148655
CARIES	PD	2	176	0.99	3.53e-05	0.25326	2.17e-05	0.140635	1.14e-05	0.409941	-0.834183	1	0.525364	195300251	196446299
CARIES	PD	2	178	0.99	2.48e-05	0.0584595	5.49e-06	0.899745	-1.84e-06	-0.157916	-1	1	0.888453	198140351	199654969
CARIES	PD	2	181	0.99	4.64e-05	0.281388	1.44e-07	0.992365	2.59e-06	1	-1	1	0.560532	202504863	203639686
CARIES	PD	2	186	0.99	1.01e-05	0	2.12e-05	0.347929	1.66e-07	0.0113011	-1	1	0.992935	208674589	209940230
CARIES	PD	2	195	0.99	0.000116497	0.00265856	2.62e-06	0.847392	1.75e-05	1	-0.746175	1	0.178894	218396259	219678783
CARIES	PD	2	200	0.99	4.44e-06	0.887632	1.74e-06	0.903414	-1.52e-06	-0.545955	-1	1	0.903743	223353966	224123079
CARIES	PD	2	205	0.99	5.07e-05	0.178673	2.23e-05	0.256589	3e-05	0.892589	-0.244924	1	0.113456	228812486	229764918
CARIES	PD	2	213	0.99	4.98e-06	0.853	8.61e-06	0.669695	6.55e-06	1	-1	1	0.25606	236276288	237194297
CARIES	PD	3	15	0.99	1.85e-06	0.943814	5.46e-05	0.124055	1e-05	1	-1	1	0.373009	12859210	14312007
CARIES	PD	3	24	0.99	9.71e-06	0.730672	2.38e-05	0.101601	-1.52e-05	-1	-1	1	0.357193	23426045	24270189
CARIES	PD	3	26	0.99	1.64e-05	0.575571	7.96e-06	0.786016	1.14e-05	1	-1	1	0.223245	25516194	26905340
CARIES	PD	3	27	0.99	3.93e-05	0.379291	2.75e-05	0.268244	3.29e-05	1	0.275128	1	0.0208017	26905341	27614908
CARIES	PD	3	43	0.99	1.11e-05	0.512049	5.52e-06	0.542628	-7.82e-06	-1	-1	0.912791	0.231184	45844192	47588461
CARIES	PD	3	47	0.99	3.31e-05	0	2.34e-05	0.266283	2e-05	0.719372	-0.842984	1	0.361438	54074845	54892586
CARIES	PD	3	50	0.99	1.8e-05	0	4.34e-06	0.766495	8.83e-06	1	-0.827983	1	0.16357	56954879	58557718
CARIES	PD	3	57	0.99	3.54e-06	0.900071	1.82e-06	0.90742	2.54e-06	1	-1	1	0.366195	64662374	65326751
CARIES	PD	3	60	0.99	3.34e-05	0.388973	2.71e-05	0.176977	3.01e-05	1	-0.134313	1	0.0716485	67454741	68319770
CARIES	PD	3	74	0.99	3.56e-05	0.384967	5.66e-06	0	1.42e-05	1	-1	1	0.351989	83529395	84698480
CARIES	PD	3	75	0.99	2.99e-05	0.13143	3.43e-05	0.0327437	3.01e-05	0.939994	-0.561356	1	0.299428	84698481	85807679
CARIES	PD	3	76	0.99	7.1e-05	0.024756	4.65e-05	0.0675561	-2.45e-06	-0.0427043	-0.833783	0.840384	0.938308	85807680	86660979
CARIES	PD	3	79	0.99	1.5e-05	0.463959	8.49e-06	0.663313	1.13e-05	1	-1	1	0.420264	88375764	89612939
CARIES	PD	3	81	0.99	2.05e-05	0.517292	2.22e-05	0.0646288	1.16e-05	0.544154	-0.936594	1	0.479351	94250145	95088587
CARIES	PD	3	82	0.99	1.42e-05	0.312016	5.43e-06	0.482117	-8.78e-06	-1	-1	0.759776	0.206216	95088588	96055532
CARIES	PD	3	83	0.99	2.45e-05	0.34521	1.56e-05	0.632617	1.79e-05	0.915992	-0.89559	1	0.277984	96055533	97351955
CARIES	PD	3	88	0.99	8.42e-06	0.841582	1.67e-05	0	1.19e-05	1	-1	1	0.22276	101906990	103450271
CARIES	PD	3	93	0.99	2.65e-06	0.892682	1.96e-06	0.87	2.28e-06	1	-1	1	0.376525	107736520	108638900
CARIES	PD	3	102	0.99	5.15e-06	0.799492	1.83e-05	0.280233	2.39e-07	0.0247025	-1	1	0.987487	117241645	118086929
CARIES	PD	3	104	0.99	8.31e-06	0.732161	2.89e-05	0.477427	1.55e-05	1	-1	1	0.347649	118903054	119759983
CARIES	PD	3	106	0.99	4.63e-05	0.303244	2.85e-05	0.467067	1.18e-05	0.325933	-0.793779	1	0.65765	120574478	121362442
CARIES	PD	3	107	0.99	8.15e-05	0.0442023	5.71e-05	0.0202435	-6.29e-06	-0.0923092	-0.910591	0.649365	0.844774	121362443	122340832
CARIES	PD	3	108	0.99	8.2e-07	0.97528	1.41e-06	0.931145	1.07e-06	1	-1	1	0.704216	122340833	123518507
CARIES	PD	3	109	0.99	6.53e-06	0.852935	3.79e-07	0.983713	1.57e-06	1	-1	1	0.830705	123518508	124823006
CARIES	PD	3	110	0.99	2.07e-05	0.55392	1.1e-06	0.891172	4.77e-06	1	-1	1	0.447128	124823007	125475722
CARIES	PD	3	113	0.99	2.64e-06	0.927475	6.21e-06	0.659688	4.05e-06	1	-1	1	0.404846	127495174	129091975
CARIES	PD	3	127	0.99	8.95e-06	0.723977	1.03e-05	0.417373	9.59e-06	1	-0.430343	1	0.11712	144408822	145211907
CARIES	PD	3	133	0.99	8.84e-05	0.016879	1.19e-05	0.545443	3.24e-05	1	-0.070107	1	0.0615419	151131308	151904021
CARIES	PD	3	135	0.99	2.26e-06	0.917166	4.3e-05	0.034706	-4.81e-06	-0.488549	-1	1	0.787166	153406719	155046423
CARIES	PD	3	138	0.99	2.93e-05	0.345396	2.54e-06	0.836689	8.43e-06	0.976398	-1	1	0.575677	156795411	157633700
CARIES	PD	3	152	0.99	3.09e-05	0.412442	5.78e-07	0.971945	4.23e-06	1	-1	1	0.796858	171134850	172004760
CARIES	PD	3	162	0.99	0.000105859	0.0361875	8.3e-06	0.583978	2.07e-05	0.69717	-0.853985	1	0.386273	184524269	185709996
CARIES	PD	3	163	0.99	2.4e-05	0.516904	5.63e-05	0.0440383	3.43e-05	0.932593	-0.366337	1	0.154403	185709997	186602045
CARIES	PD	3	165	0.99	4.19e-05	0.538754	5.09e-05	0.263292	4.62e-05	1	0.0143014	1	0.047859	187939200	189451805
CARIES	PD	3	168	0.99	3.65e-05	0.561665	7.14e-06	0.738752	1.61e-05	1	-0.749575	1	0.176225	191229358	192049688
CARIES	PD	3	171	0.99	2.47e-05	0.527798	1.36e-05	0.601943	1.83e-05	1	-0.989799	1	0.258247	194217141	195196789
CARIES	PD	3	173	0.99	3.4e-05	0.358312	2.75e-06	0.884216	-9.67e-06	-1	-1	1	0.496587	195710291	196383152
CARIES	PD	4	2	0.99	6.22e-06	0.78824	5.36e-06	0.60593	5.77e-06	1	-1	1	0.231853	812416	1529267
CARIES	PD	4	18	0.99	4.38e-06	0.823568	1.11e-05	0.568144	6.96e-06	1	-1	1	0.570691	14395887	14967147
CARIES	PD	4	22	0.99	8.62e-06	0.752798	5.3e-06	0.823259	6.76e-06	1	-1	1	0.279933	18753264	20086838
CARIES	PD	4	38	0.99	1.14e-06	0.956613	4.12e-05	0.172789	6.86e-06	1	-1	1	0.501448	34721846	35411236
CARIES	PD	4	39	0.99	5.06e-05	0.165785	9.18e-07	0.9691	6.82e-06	1	-1	1	0.253356	35411237	35993838
CARIES	PD	4	40	0.99	4.9e-05	0.0797166	1.67e-05	0.139353	1.07e-05	0.373537	-0.657766	1	0.460377	35993839	36671801
CARIES	PD	4	45	0.99	3.02e-05	0.473102	9.43e-06	0.677283	4.05e-06	0.240324	-1	1	0.848533	40590542	41360937
CARIES	PD	4	51	0.99	2.15e-06	0.945101	1.53e-05	0.270179	5.74e-06	1	-1	1	0.372749	46358361	47408265
CARIES	PD	4	57	0.99	5.82e-06	0.828618	2.44e-05	0.182167	1.19e-05	1	-1	1	0.466765	57103101	58011085
CARIES	PD	4	67	0.99	2.69e-05	0.566302	2.54e-05	0.212179	2.52e-05	0.964796	-0.626163	1	0.231744	67616363	68742859
CARIES	PD	4	68	0.99	2.37e-06	0.786384	4.88e-06	0	-3.4e-06	-1	-1	1	0.387556	68742860	69603368
CARIES	PD	4	79	0.99	4.62e-06	0.869918	1.83e-05	0.434536	-9.19e-06	-1	-1	1	0.389266	82655624	84003062
CARIES	PD	4	84	0.99	6.47e-06	0.834827	1.49e-07	0.993841	9.81e-07	1	-1	1	0.650061	89244555	90236971
CARIES	PD	4	86	0.99	4.03e-05	0.218545	1.56e-05	0.353208	1.63e-05	0.650765	-0.778778	1	0.402995	91309864	92219192
CARIES	PD	4	88	0.99	1.08e-05	0.682922	4.29e-06	0.765016	4.45e-06	0.654765	-1	1	0.699946	93451600	94757265
CARIES	PD	4	89	0.99	3.88e-06	0.918218	9.81e-08	0.99493	6.17e-07	1	-1	1	0.75508	94757266	96183801
CARIES	PD	4	90	0.99	2.35e-05	0.568464	1.63e-06	0.92753	5.57e-06	0.90239	-1	1	0.766063	96183802	97540787
CARIES	PD	4	98	0.99	1.17e-05	0.668591	1.57e-05	0.474381	7.21e-06	0.532753	-1	1	0.686165	105319196	106479155
CARIES	PD	4	107	0.99	4.33e-05	0.108901	1.12e-05	0.429235	2.2e-05	1	0.0165016	1	0.0476807	116204704	117313636
CARIES	PD	4	119	0.99	4.14e-05	0.168244	6.35e-06	0	1.62e-05	1	-0.79718	1	0.217012	126476843	127279171
CARIES	PD	4	127	0.99	1.33e-05	0.743763	1.76e-06	0	-9.44e-07	-0.194919	-1	1	0.947755	134109979	135809542
CARIES	PD	4	129	0.99	4.95e-05	0.239462	3.69e-05	0.143314	2.21e-05	0.518152	-0.620362	1	0.377144	137400032	138537344
CARIES	PD	4	133	0.99	4.5e-06	0.834005	3.05e-06	0.770115	-3.7e-06	-1	-1	1	0.450968	142807915	144401042
CARIES	PD	4	136	0.99	3.3e-05	0.379514	4.32e-05	0.0339272	-4.41e-06	-0.116912	-1	1	0.862385	147161043	148462208
CARIES	PD	4	138	0.99	2.86e-05	0.38112	7.42e-06	0.507226	-2.81e-07	-0.0193019	-1	1	0.985978	149998529	151014322
CARIES	PD	4	143	0.99	4.38e-05	0.41869	9.38e-06	0.656498	6.9e-06	0.340534	-1	1	0.771302	156520289	157597309
CARIES	PD	4	145	0.99	8.99e-06	0.762438	1.96e-05	0.499954	1.3e-05	0.983598	-1	1	0.470786	159176074	160828480
CARIES	PD	4	173	0.99	1.89e-05	0.470475	1.03e-05	0	1.39e-05	1	-0.321332	1	0.0992664	185483263	186232882
CARIES	PD	4	177	0.99	1.39e-06	0.971384	1.04e-06	0.961876	1.21e-06	1	-1	1	0.602617	189153280	189899573
CARIES	PD	5	1	0.99	2.27e-05	0.52573	1.25e-06	0.88399	5.34e-06	1	-1	1	0.624576	10043	598320
CARIES	PD	5	3	0.99	6.99e-05	0.134784	1.91e-05	0.390828	-9.82e-06	-0.268927	-1	0.966997	0.689007	1206610	2106885
CARIES	PD	5	12	0.99	1.48e-05	0.739114	4.38e-05	0.144064	1.11e-05	0.436544	-1	1	0.667991	10549030	11850850
CARIES	PD	5	15	0.99	2.32e-05	0.676094	2.11e-07	0.98977	2.22e-06	1	-1	1	0.568437	13608148	14910295
CARIES	PD	5	29	0.99	1.55e-05	0.750805	2.26e-05	0.351558	1.87e-05	1	-0.493749	1	0.12803	30416067	31679464
CARIES	PD	5	33	0.99	1.12e-05	0.833941	1.49e-05	0.519846	1.02e-05	0.791779	-1	1	0.676312	35157147	36431967
CARIES	PD	5	43	0.99	6.5e-06	0.81088	4.51e-06	0	-5.42e-06	-1	-1	1	0.430775	50164836	51203265
CARIES	PD	5	49	0.99	1.32e-05	0.696882	2.06e-05	0.0991504	1.65e-05	1	-0.661766	1	0.213804	55968967	56896890
CARIES	PD	5	66	0.99	2.29e-05	0.404648	3.62e-05	0.253426	2.88e-05	1	-0.482148	1	0.16019	77290256	79005158
CARIES	PD	5	68	0.99	9.05e-06	0.762308	5.02e-07	0.988999	-2.13e-06	-1	-1	1	0.776304	80448226	81710194
CARIES	PD	5	70	0.99	2.58e-05	0.683921	2.58e-05	0.269638	6.02e-06	0.233123	-1	1	0.819059	82720249	84094797
CARIES	PD	5	71	0.99	3.72e-05	0.539823	2.75e-06	0.842687	1.01e-05	1	-0.959996	1	0.198147	84094798	84697850
CARIES	PD	5	73	0.99	3.96e-07	0.986501	4.88e-06	0.814601	1.39e-06	1	-1	1	0.671064	85311780	86493763
CARIES	PD	5	78	0.99	5.64e-06	0.87314	2.43e-06	0.787081	3.71e-06	1	-1	1	0.308706	91956906	93814604
CARIES	PD	5	80	0.99	4.03e-05	0.278197	9.79e-06	0.511898	1.87e-05	0.940194	-0.688369	1	0.231489	95117260	96467377
CARIES	PD	5	82	0.99	3.68e-05	0.168245	3.53e-06	0.827591	1.14e-05	1	-1	1	0.234477	97316602	98567769
CARIES	PD	5	83	0.99	1.16e-07	0.99436	8.48e-06	0.243974	9.93e-07	1	-1	1	0.623735	98567770	99257995
CARIES	PD	5	97	0.99	9.18e-05	0.181368	6.53e-06	0.906983	-2.45e-05	-1	-1	1	0.421787	113998533	115117631
CARIES	PD	5	98	0.99	1.93e-05	0.533662	2.72e-05	0.28059	7.67e-06	0.334933	-1	1	0.726683	115117632	116208000
CARIES	PD	5	115	0.99	5.12e-05	0.192925	4.46e-05	0.118598	-3.3e-05	-0.691169	-1	0.548755	0.287117	134556571	135344943
CARIES	PD	5	118	0.99	0.000105446	0.0484993	1e-05	0.532953	3.25e-05	1	0.333933	1	0.0140191	139408117	141253830
CARIES	PD	5	121	0.99	0.000167446	0.0212308	1.86e-05	0.173592	2.98e-05	0.534553	-0.613561	1	0.395959	143605909	145319096
CARIES	PD	5	123	0.99	6.53e-06	0.905693	6.44e-06	0.794807	-6.48e-06	-1	-1	1	0.792958	147180172	148662214
CARIES	PD	5	130	0.99	2.56e-05	0.652902	1.07e-05	0.376456	1.41e-05	0.850585	-1	1	0.330798	154599751	155459556
CARIES	PD	5	134	0.99	3.33e-05	0	1.23e-05	0.659212	2.02e-05	1	-0.245125	1	0.0892023	158484776	159663733
CARIES	PD	5	148	0.99	5.71e-05	0.14574	3.6e-05	0.10811	3.23e-05	0.712971	-0.432943	1	0.224191	176180302	177659902
CARIES	PD	6	10	0.99	4.35e-05	0	3.01e-06	0.908745	6.58e-06	0.574957	-1	1	0.734103	10416551	11790671
CARIES	PD	6	19	0.99	1.7e-05	0	1.45e-05	0.406011	-1.57e-05	-1	-1	0.488149	0.131867	20418021	21295864
CARIES	PD	6	28	0.99	1.32e-07	0.996135	1.56e-05	0.2192	1.44e-06	1	-1	1	0.596661	33194976	33864262
CARIES	PD	6	29	0.99	1.21e-05	0.556221	1.24e-05	0.387347	1.22e-05	1	-0.950995	1	0.270472	33864263	34979270
CARIES	PD	6	38	0.99	4.53e-06	0	1.22e-05	0.190934	-6.33e-06	-0.850385	-1	1	0.520914	44596898	45408421
CARIES	PD	6	48	0.99	0.000107787	0.0238997	8.85e-06	0.584169	1.46e-05	0.473147	-1	1	0.546396	54452768	55469137
CARIES	PD	6	49	0.99	7.92e-06	0.737036	8.19e-05	0.0206147	-2.55e-05	-1	-1	0.579958	0.171808	55469138	56200985
CARIES	PD	6	50	0.99	2.24e-05	0	1.96e-05	0.171277	-2.09e-05	-1	-1	0.424742	0.156638	56200986	57316157
CARIES	PD	6	60	0.99	9.43e-05	0.091899	2.59e-06	0.943384	-4.63e-06	-0.29613	-1	1	0.880136	68547495	69294227
CARIES	PD	6	62	0.99	6.1e-06	0.890938	2.98e-05	0.340759	1.35e-05	1	-1	1	0.43809	70363349	71610787
CARIES	PD	6	75	0.99	3.26e-05	0.444919	5.05e-05	0.0317303	1.14e-05	0.279728	-1	1	0.669121	83571954	85038134
CARIES	PD	6	78	0.99	7.36e-06	0.797568	5.7e-06	0.458143	-6.48e-06	-1	-1	1	0.353559	86818670	87516322
CARIES	PD	6	86	0.99	5.74e-05	0.140226	1.09e-05	0.408863	2.5e-05	1	-0.108711	1	0.0692051	95176338	96480153
CARIES	PD	6	89	0.99	9.13e-05	0.116924	2.89e-05	0.287762	2.09e-05	0.406541	-0.770377	1	0.496733	99678877	100878645
CARIES	PD	6	92	0.99	1.57e-05	0.582511	2.42e-06	0.834505	6.15e-06	1	-1	1	0.265378	102637707	103612625
CARIES	PD	6	96	0.99	3.15e-05	0.471235	3.93e-06	0	-1.11e-05	-1	-1	1	0.522684	106053916	107309327
CARIES	PD	6	101	0.99	1.86e-05	0.564045	1e-05	0.669022	1.37e-05	1	-1	1	0.398487	112342874	113705003
CARIES	PD	6	111	0.99	2.27e-05	0.560464	1.18e-05	0.641688	1.29e-05	0.785379	-1	1	0.532638	122929291	123854857
CARIES	PD	6	116	0.99	0.000114127	0.0503747	2.79e-05	0.21039	4.69e-06	0.0829083	-1	0.921592	0.878713	129850179	130550137
CARIES	PD	6	118	0.99	2.99e-05	0.432079	2.42e-05	0.452479	-2.69e-05	-1	-1	0.439744	0.135453	131457165	132890694
CARIES	PD	6	122	0.99	4.63e-05	0.430108	1.21e-05	0.55878	2.37e-05	1	-0.117312	1	0.0671638	137553213	138825721
CARIES	PD	6	126	0.99	9.22e-05	0.0760764	8.5e-06	0.715672	2.24e-05	0.80078	-1	1	0.401931	143083348	144791455
CARIES	PD	6	137	0.99	4.71e-05	0.292653	4.68e-05	0.108465	4.18e-05	0.889589	-0.184918	1	0.0998313	154462011	155523957
CARIES	PD	6	139	0.99	2.13e-06	0.952847	5.87e-05	0.0757524	1.12e-05	1	-0.641964	1	0.134281	156762741	158220143
CARIES	PD	7	3	0.99	2.27e-05	0.311468	3.08e-05	0.119064	2.65e-05	1	0.00890089	1	0.0486422	1366973	2473749
CARIES	PD	7	5	0.99	1.68e-05	0.621643	3.75e-05	0.0384704	2.51e-05	1	-0.250325	1	0.0969277	3100212	4139431
CARIES	PD	7	10	0.99	8e-05	0.128496	3.44e-05	0.23856	1.93e-06	0.0367037	-1	1	0.950924	7167611	7926500
CARIES	PD	7	14	0.99	1.09e-05	0.580189	3.73e-06	0.851254	6.38e-06	1	-1	1	0.205845	9900802	10481677
CARIES	PD	7	15	0.99	1.63e-05	0.332036	2.73e-05	0.146089	2.11e-05	1	0.0225023	1	0.0469926	10481678	11232447
CARIES	PD	7	18	0.99	3.3e-05	0.275043	1.8e-05	0.298922	2.44e-05	1	-0.509351	1	0.16616	12694916	13213541
CARIES	PD	7	19	0.99	7.1e-06	0.825577	1.92e-06	0.938087	3.69e-06	1	-1	1	0.496062	13213542	13676747
CARIES	PD	7	20	0.99	8.96e-06	0	9.05e-07	0.97931	2.85e-06	1	-1	1	0.421938	13676748	15013694
CARIES	PD	7	25	0.99	3.19e-05	0.459217	1.04e-05	0.68132	1.83e-05	1	-1	1	0.275529	19131027	20122179
CARIES	PD	7	26	0.99	8.59e-05	0.110103	9.58e-06	0.680065	2.87e-05	1	-0.246125	1	0.0936202	20122180	21390644
CARIES	PD	7	68	0.99	3.67e-05	0.139738	1.46e-05	0.257351	1.33e-05	0.573957	-0.669167	1	0.373243	66914876	67474722
CARIES	PD	7	82	0.99	4.39e-06	0.82757	2.02e-05	0.235031	-3.53e-06	-0.374537	-1	1	0.806013	85356716	86446538
CARIES	PD	7	84	0.99	2.57e-05	0.286635	4.48e-06	0.882008	1.07e-05	1	-1	1	0.214421	87836642	89330087
CARIES	PD	7	94	0.99	3.12e-05	0.290628	4.35e-06	0.749949	1.17e-05	1	-0.115912	1	0.0658885	100849308	101950748
CARIES	PD	7	96	0.99	2.92e-05	0.221376	3.15e-05	0.159136	-3.03e-05	-1	-1	0.318332	0.130281	103191323	104109231
CARIES	PD	7	102	0.99	4.04e-05	0.0509192	6.98e-06	0.462839	9.81e-06	0.583758	-0.869787	1	0.45764	110479480	111795299
CARIES	PD	7	110	0.99	1.34e-05	0.660051	3.11e-05	0.151595	1.73e-06	0.0849085	-1	1	0.931648	121946053	123859746
CARIES	PD	7	111	0.99	2.84e-05	0.185001	2.11e-05	0.173754	2.45e-05	1	0.19912	1	0.0262342	123859747	125389586
CARIES	PD	7	113	0.99	9.27e-06	0.765424	2.43e-05	0.253836	-1.67e-06	-0.111111	-1	1	0.93097	126640873	127903738
CARIES	PD	7	121	0.99	2.66e-06	0.939027	3.83e-06	0.852309	3.19e-06	1	-1	1	0.403561	137657460	138755107
CARIES	PD	7	122	0.99	2.04e-05	0.579508	3e-05	0	2.47e-05	1	-0.684568	1	0.201468	138755108	140217630
CARIES	PD	7	128	0.99	3.09e-05	0.542986	4.26e-05	0.149025	2.57e-05	0.706771	-0.859386	1	0.39494	147352172	148622913
CARIES	PD	7	130	0.99	4.81e-05	0.35646	1.21e-05	0.549466	2.41e-05	1	-0.428743	1	0.133084	149843000	150897818
CARIES	PD	8	3	0.99	6.45e-05	0.0869969	7.74e-06	0.635239	1.83e-05	0.818782	-0.846785	1	0.309896	1161825	1628039
CARIES	PD	8	11	0.99	4.65e-05	0.373164	1.78e-05	0	2.88e-05	1	-0.150115	1	0.0747733	4893121	5566269
CARIES	PD	8	15	0.99	9.93e-06	0.565927	1.53e-05	0.131484	1.23e-05	1	-0.606561	1	0.164869	8064601	8589770
CARIES	PD	8	16	0.99	4.48e-06	0.785352	8.02e-06	0.375196	5.99e-06	1	-1	1	0.307372	8589771	9167795
CARIES	PD	8	25	0.99	1.31e-05	0.589869	1.81e-05	0.597961	1.54e-05	1	-1	1	0.362151	14389306	14872767
CARIES	PD	8	34	0.99	3.64e-05	0.168243	1.27e-05	0.247909	1.52e-05	0.708571	-0.645565	1	0.302226	20135629	20812107
CARIES	PD	8	46	0.99	2.36e-05	0.442401	1.57e-05	0.031404	1.65e-06	0.0857086	-1	1	0.898841	32454963	33982537
CARIES	PD	8	47	0.99	8.97e-05	0.0115054	5.29e-05	0.0963619	4.19e-05	0.608761	-0.183918	0.954795	0.117239	33982538	34792220
CARIES	PD	8	48	0.99	9.49e-06	0.731489	5.84e-06	0.784706	7.44e-06	1	-1	1	0.44577	34792221	36641174
CARIES	PD	8	53	0.99	5.24e-07	0.988676	4.71e-05	0.0736165	4.97e-06	1	-1	1	0.55626	41725003	43825633
CARIES	PD	8	59	0.99	4.92e-06	0.812599	1.49e-06	0.908692	-2.71e-06	-1	-1	1	0.75157	53108911	54119373
CARIES	PD	8	63	0.99	1.64e-05	0.738051	7.1e-06	0	4.02e-06	0.372337	-1	1	0.789608	57436723	58675117
CARIES	PD	8	71	0.99	6.73e-05	0.0147625	9.7e-06	0.539266	1.34e-05	0.525553	-0.847385	1	0.427009	66018205	66960438
CARIES	PD	8	74	0.99	3.03e-05	0	6.47e-07	0.955523	4.4e-06	0.993799	-1	1	0.770226	70004666	70872088
CARIES	PD	8	78	0.99	6.07e-05	0.155853	1.64e-05	0.339388	-6.47e-06	-0.205121	-1	1	0.781397	73838028	75011699
CARIES	PD	8	85	0.99	1.5e-05	0.456072	3.27e-06	0.881571	-6.33e-06	-0.90279	-1	1	0.653586	82878770	83730337
CARIES	PD	8	86	0.99	4.29e-05	0	5.62e-06	0.709343	-2.2e-06	-0.141714	-1	1	0.91826	83730338	85116734
CARIES	PD	8	103	0.99	2.28e-05	0.680587	9.14e-06	0.679208	1.44e-05	1	-1	1	0.43421	105370131	106500950
CARIES	PD	8	106	0.99	2.21e-05	0.487115	2.31e-05	0.512481	-1.12e-05	-0.49635	-1	1	0.635381	108647464	109920827
CARIES	PD	8	107	0.99	7.19e-05	0.210521	2.29e-05	0.326871	3.65e-05	0.89999	-0.184918	1	0.0912221	109920828	111207349
CARIES	PD	8	115	0.99	5.47e-05	0.336488	7.27e-05	0.148469	2.67e-07	0.00430043	-0.975798	1	0.994197	119423299	120216587
CARIES	PD	8	132	0.99	1.27e-05	0.658099	7.68e-06	0.788203	9.89e-06	1	-1	1	0.24809	138564844	139404631
CARIES	PD	8	138	0.99	2.36e-05	0.31753	8.76e-06	0.425596	1.44e-05	1	-0.662566	1	0.208985	144934289	146303787
CARIES	PD	9	1	0.99	4.83e-05	0.111543	3.13e-06	0.76628	1.23e-05	1	-1	1	0.299098	10469	653661
CARIES	PD	9	2	0.99	5.37e-06	0.848684	2.93e-06	0.904356	3.97e-06	1	-1	1	0.42932	653662	1103598
CARIES	PD	9	19	0.99	6.52e-06	0.816567	1.58e-05	0.406808	-1.01e-05	-1	-1	1	0.241867	13512853	14244747
CARIES	PD	9	23	0.99	3.35e-05	0.292881	1.93e-05	0.436972	2.54e-05	1	-0.514751	1	0.165302	16658378	17392382
CARIES	PD	9	32	0.99	5.26e-05	0.242954	1.14e-06	0.960419	7.74e-06	1	-1	1	0.394582	24757730	25957606
CARIES	PD	9	35	0.99	2.1e-05	0.539236	1.9e-05	0.558925	2.9e-06	0.145515	-1	1	0.899068	27366480	28067454
CARIES	PD	9	47	0.99	5.56e-05	0.117719	7.81e-06	0.746447	1.63e-06	0.0783078	-1	1	0.939086	72288879	73915494
CARIES	PD	9	49	0.99	8.37e-06	0.569461	1.74e-05	0.243847	1.21e-05	1	-0.726173	1	0.203889	74950319	76197744
CARIES	PD	9	59	0.99	9.17e-06	0.807624	2.18e-08	0.999018	4.47e-07	1	-1	1	0.975826	86769887	87815449
CARIES	PD	9	63	0.99	2.79e-05	0.507707	9.26e-06	0	2.46e-06	0.153115	-1	1	0.89048	90890980	91643255
CARIES	PD	9	64	0.99	9.86e-06	0	1.66e-05	0.371616	1.28e-05	1	-0.529553	1	0.127899	91643256	92500277
CARIES	PD	9	74	0.99	1.94e-05	0.62787	8.62e-06	0.712731	1.29e-05	1	-1	1	0.528118	101596751	103165725
CARIES	PD	9	86	0.99	8.3e-06	0.774994	1.18e-05	0.348154	-9.88e-06	-1	-1	1	0.500182	113646150	114443475
CARIES	PD	9	89	0.99	6.37e-05	0.0710881	6.4e-06	0.703504	2.02e-05	1	0.0911091	1	0.0381367	116159541	117054909
CARIES	PD	9	101	0.99	3.61e-05	0.266657	7.22e-06	0.525699	5.86e-06	0.363136	-1	1	0.693506	129617772	130902727
CARIES	PD	9	105	0.99	6.84e-06	0.823574	2.17e-05	0.394755	1.22e-05	1	-0.907591	1	0.190581	134141937	135135887
CARIES	PD	9	108	0.99	1.33e-05	0.781946	2.49e-05	0.291476	1.82e-05	1	-0.642364	1	0.162289	136770927	137593527
CARIES	PD	9	109	0.99	5.18e-05	0.453375	9.89e-06	0.66359	-6.41e-06	-0.282928	-1	1	0.816239	137593528	138202112
CARIES	PD	9	111	0.99	5.84e-06	0.827951	4.53e-06	0.862242	5.14e-06	1	-1	1	0.492821	138995792	140097759
CARIES	PD	10	3	0.99	1.97e-05	0.410703	8.89e-06	0.617402	1.32e-05	1	-0.0625063	1	0.0584342	1872961	2637065
CARIES	PD	10	5	0.99	1.57e-05	0.686371	5.81e-05	0.0747058	3.02e-05	1	0.135314	1	0.033125	3225337	3880322
CARIES	PD	10	28	0.99	6.05e-06	0.9249	1.57e-05	0.317405	9.74e-06	1	-1	1	0.534774	24489448	25577761
CARIES	PD	10	41	0.99	5.75e-05	0.121737	1.02e-06	0	7.66e-06	1	-1	1	0.448135	37561444	38566460
CARIES	PD	10	45	0.99	1.04e-06	0.974111	3.32e-05	0.12211	5.88e-06	1	-1	1	0.398069	44893847	46327144
CARIES	PD	10	47	0.99	2.87e-05	0.330773	2.26e-05	0.187813	4.78e-06	0.187719	-1	1	0.786642	49197321	50145673
CARIES	PD	10	58	0.99	6.02e-06	0.797858	4.05e-05	0.165711	-1.35e-06	-0.0861086	-1	1	0.951541	61470384	62626465
CARIES	PD	10	59	0.99	1.85e-05	0.604627	2.36e-05	0.460253	-1.65e-05	-0.788379	-1	1	0.523678	62626466	64069687
CARIES	PD	10	62	0.99	0.000129854	0.00334674	4.7e-06	0.627883	1.58e-05	0.640964	-0.928793	1	0.449539	66510388	67146043
CARIES	PD	10	73	0.99	4.47e-05	0.504921	1.38e-06	0.958243	7.85e-06	1	-1	1	0.299794	78665482	79952996
CARIES	PD	10	75	0.99	1.83e-06	0.912748	8.28e-06	0.409925	-3.9e-06	-1	-1	1	0.672294	81190574	81763230
CARIES	PD	10	81	0.99	1.03e-05	0.589261	2.12e-05	0.00481803	1.45e-05	0.976998	-0.468547	1	0.180221	86459981	87287935
CARIES	PD	10	87	0.99	1.38e-05	0.521	3.17e-05	0.220682	-2.09e-05	-1	-1	0.772377	0.237752	92911507	94503299
CARIES	PD	10	89	0.99	8.66e-06	0.672637	1.05e-06	0.923407	3.02e-06	1	-1	1	0.461222	95528161	97040172
CARIES	PD	10	90	0.99	1.26e-06	0.967107	1.35e-05	0.47079	4.12e-06	1	-1	1	0.564833	97040173	98005994
CARIES	PD	10	95	0.99	3.58e-05	0.653833	4.09e-05	0.0892701	9.81e-06	0.256126	-1	1	0.748969	102509299	104206837
CARIES	PD	10	104	0.99	1.4e-05	0.751835	2.18e-05	0.266992	1.75e-05	1	-0.685769	1	0.171871	114255955	115588903
CARIES	PD	10	106	0.99	3.93e-05	0.26112	8.79e-06	0.71999	-1.33e-05	-0.716972	-1	1	0.487904	116845214	118416049
CARIES	PD	10	113	0.99	7.06e-06	0.822781	2.83e-05	0.276804	1.41e-05	1	-0.587959	1	0.138503	124894143	125798319
CARIES	PD	10	118	0.99	3.87e-05	0.578836	3.16e-05	0.363964	3.09e-05	0.883988	-0.750375	1	0.253166	129831970	130694008
CARIES	PD	11	2	0.99	1.02e-05	0.668713	2e-06	0.920584	4.52e-06	1	-1	1	0.38351	1061400	1857845
CARIES	PD	11	12	0.99	3.38e-05	0.169644	1.54e-05	0.431292	2.04e-05	0.893189	-0.643364	1	0.250336	9080940	10370100
CARIES	PD	11	16	0.99	3.02e-05	0.375978	7.17e-05	0.11796	4.65e-05	1	0.155916	1	0.0286671	12470450	13364727
CARIES	PD	11	27	0.99	6.48e-06	0.845124	3.25e-05	0.257456	-1.1e-05	-0.755176	-1	1	0.649777	24091273	24892439
CARIES	PD	11	33	0.99	3.57e-05	0.218528	4.88e-05	0.0426531	-7.66e-06	-0.183518	-1	0.838184	0.750001	29530461	30570129
CARIES	PD	11	37	0.99	4.84e-05	0.309088	1.65e-05	0.46104	2.83e-05	1	0.00210021	1	0.0497221	33905328	34672697
CARIES	PD	11	38	0.99	2.07e-05	0.499303	2.08e-05	0.231566	2.07e-05	1	-0.538354	1	0.1698	34672698	35500367
CARIES	PD	11	51	0.99	1.74e-05	0.578593	6.13e-05	0.311012	3.26e-05	1	-0.274327	1	0.0925045	48765367	49386071
CARIES	PD	11	64	0.99	8.77e-06	0.733899	3.98e-05	0.037985	1.87e-05	1	-0.791779	1	0.229306	62800369	64594822
CARIES	PD	11	68	0.99	3.74e-05	0.348716	1.73e-05	0.582834	2.12e-05	0.833383	-1	1	0.440126	68887345	69713996
CARIES	PD	11	73	0.99	4.58e-05	0.577191	1.2e-05	0.378932	2.34e-05	1	-0.316332	1	0.107893	75445254	76518906
CARIES	PD	11	74	0.99	1.58e-05	0.445237	1.06e-05	0.316973	1.12e-06	0.0863086	-1	1	0.93068	76518907	77719870
CARIES	PD	11	87	0.99	3.22e-05	0	7.28e-08	0	1.53e-06	1	-1	1	0.530544	89209739	90199932
CARIES	PD	11	89	0.99	3.19e-05	0	5.75e-06	0.715549	1.36e-05	1	-0.627963	1	0.145097	90967062	92209168
CARIES	PD	11	103	0.99	5.8e-05	0.0983704	3.24e-05	0.462696	-2.21e-05	-0.509551	-1	0.785979	0.479248	103495636	104875270
CARIES	PD	11	107	0.99	4.69e-05	0.320144	1.56e-05	0.381293	-6.25e-06	-0.231523	-1	1	0.787156	107846825	109891837
CARIES	PD	11	109	0.99	1.13e-06	0.952783	1.26e-05	0.529331	1.73e-06	0.457746	-1	1	0.904578	111117781	112755446
CARIES	PD	11	111	0.99	3.26e-05	0.316561	6.27e-05	0.15443	4.52e-05	1	0.0449045	1	0.0421723	113889020	114742317
CARIES	PD	11	116	0.99	1.58e-05	0.787425	2.95e-05	0.229229	8.88e-06	0.411941	-1	1	0.730881	120064529	121208186
CARIES	PD	11	122	0.99	0.000117225	0	4.59e-05	0.140004	3.37e-05	0.459546	-0.509751	1	0.350743	126304241	127306871
CARIES	PD	11	123	0.99	2e-05	0	2.37e-06	0.86572	-2.09e-06	-0.30273	-1	1	0.871474	127306872	128262550
CARIES	PD	11	129	0.99	1.11e-06	0.977791	4.52e-05	0.159462	5.99e-06	0.845985	-1	1	0.816602	133521643	134351064
CARIES	PD	12	7	0.99	2.5e-05	0.52133	1.97e-05	0.497502	3.07e-06	0.138314	-1	1	0.897975	6023701	6948954
CARIES	PD	12	9	0.99	1.33e-05	0.749174	2.75e-05	0.194665	-3.22e-06	-0.168717	-1	1	0.877348	8123318	8760628
CARIES	PD	12	12	0.99	4.73e-05	0.0448529	5.33e-06	0.62824	4.72e-06	0.29733	-1	1	0.74883	10946141	11742149
CARIES	PD	12	13	0.99	0.00014498	0.0820084	1.46e-05	0.655845	4.59e-05	1	0.224922	1	0.0231734	11742150	12721874
CARIES	PD	12	21	0.99	6.4e-05	0.101477	1.56e-05	0.480565	1.79e-05	0.565757	-0.830583	1	0.423508	20074931	20866285
CARIES	PD	12	23	0.99	3.94e-05	0.374434	1.06e-06	0.96653	6.47e-06	1	-1	1	0.361861	21572253	22928055
CARIES	PD	12	30	0.99	5.46e-05	0	3.57e-05	0.00504399	-7e-06	-0.158516	-0.919592	0.650365	0.739722	28753586	29647193
CARIES	PD	12	38	0.99	1.9e-05	0	2.23e-05	0	7.26e-06	0.352735	-0.821582	0.993999	0.666131	38108285	38746760
CARIES	PD	12	39	0.99	2.93e-05	0.270921	1.15e-05	0.310533	9.07e-06	0.494549	-1	1	0.544744	38746761	40017396
CARIES	PD	12	43	0.99	8.73e-06	0.708701	1.85e-07	0.989089	-1.27e-06	-1	-1	1	0.632793	43072680	43980531
CARIES	PD	12	52	0.99	1.39e-05	0.746092	3.86e-07	0.984332	2.32e-06	1	-1	1	0.651286	53039988	54371448
CARIES	PD	12	55	0.99	2.32e-05	0.636359	3.38e-05	0.219475	-4.73e-07	-0.0169017	-1	1	0.986704	56987106	58748139
CARIES	PD	12	64	0.99	2.87e-06	0.910665	1.19e-06	0.955923	1.85e-06	1	-1	1	0.668834	68006683	68839661
CARIES	PD	12	70	0.99	6.35e-06	0.849799	4e-05	0.0802812	-1.55e-05	-0.971797	-1	1	0.432487	74080748	75563968
CARIES	PD	12	78	0.99	1.69e-05	0.268268	1.18e-05	0.621999	1.17e-05	0.828383	-0.548555	1	0.186039	83551126	84356775
CARIES	PD	12	79	0.99	6.33e-05	0.110535	1.69e-05	0.355229	3.27e-05	1	0.292729	1	0.0160962	84356776	85345631
CARIES	PD	12	91	0.99	0.000181012	0.0137358	8.96e-07	0.973298	1.27e-05	1	-1	1	0.574972	99244338	100931423
CARIES	PD	12	99	0.99	2.23e-05	0.486091	1.96e-05	0.556635	2.09e-05	1	0.0829083	1	0.0394014	108183189	109031819
CARIES	PD	12	103	0.99	4.51e-05	0.338498	7.63e-06	0.733396	1.85e-05	1	0.128913	1	0.0346578	113947984	114685670
CARIES	PD	12	107	0.99	0.000132453	0.0516321	3.7e-05	0.266552	3.95e-05	0.563956	-0.423942	1	0.259188	117091844	118256124
CARIES	PD	12	112	0.99	9.25e-06	0	3.34e-07	0.982092	1.76e-06	1	-1	1	0.817328	123396635	124843768
CARIES	PD	13	7	0.99	1.75e-05	0.732091	2.31e-05	0.162389	9.22e-06	0.457946	-1	1	0.633191	24818334	25977140
CARIES	PD	13	12	0.99	5.61e-05	0.284616	1.5e-06	0.933425	9.16e-06	1	-1	1	0.234287	30068526	31433218
CARIES	PD	13	16	0.99	9.73e-06	0.812977	5.65e-06	0.802929	7.42e-06	1	-1	1	0.228264	35744569	36579413
CARIES	PD	13	24	0.99	4.03e-06	0.903976	3.36e-05	0.347636	1.65e-06	0.141714	-1	1	0.941713	42950158	43931931
CARIES	PD	13	28	0.99	2.83e-05	0.632104	1.26e-05	0.663734	8.44e-06	0.447945	-1	1	0.757795	47433529	48137479
CARIES	PD	13	30	0.99	2.94e-06	0.839879	1.75e-05	0.468848	-1.83e-06	-0.254325	-1	1	0.901367	49381728	50419896
CARIES	PD	13	33	0.99	5.3e-05	0.368992	4.17e-05	0.0980371	4.7e-05	1	0.190519	1	0.0228082	53336572	54684856
CARIES	PD	13	45	0.99	2.48e-05	0.726008	2.7e-06	0.863986	8.17e-06	1	-1	1	0.394029	67718880	69004702
CARIES	PD	13	48	0.99	1.82e-05	0.542894	9.47e-06	0.558491	1.2e-05	0.917192	-1	1	0.474466	70427881	71010208
CARIES	PD	13	65	0.99	4.81e-05	0.00280376	5.31e-05	0	-9.03e-06	-0.178718	-0.819382	0.730373	0.728964	87043589	88029523
CARIES	PD	13	78	0.99	2.69e-05	0.489696	3.22e-05	0.253792	2.66e-06	0.090309	-1	1	0.917187	101573737	103050417
CARIES	PD	13	85	0.99	2.68e-05	0.472939	2.76e-06	0	8.59e-06	1	-1	1	0.277252	109156766	109813576
CARIES	PD	13	91	0.99	1.03e-07	0.996237	2.72e-06	0.898397	5.28e-07	1	-1	1	0.672765	114302562	115109851
CARIES	PD	14	7	0.99	8.18e-06	0.717251	1.17e-05	0.622955	9.8e-06	1	-1	1	0.494838	25585042	26395690
CARIES	PD	14	16	0.99	1.11e-05	0.637352	3.35e-05	0.19837	1.31e-05	0.678768	-1	1	0.532797	36422078	37282012
CARIES	PD	14	18	0.99	0.000113805	0.124364	2.63e-05	0.120856	4.8e-05	0.877588	0.00310031	1	0.0493377	38722115	40343754
CARIES	PD	14	38	0.99	8.34e-06	0.66292	6.35e-07	0.965421	1.08e-06	0.469947	-1	1	0.931341	59447538	60099482
CARIES	PD	14	48	0.99	5.19e-05	0.251637	2.55e-07	0	3.64e-06	1	-1	1	0.436361	71140427	72665319
CARIES	PD	14	55	0.99	4e-05	0.359956	1.88e-05	0.43933	2.81e-06	0.10211	-1	1	0.90678	78374054	79199451
CARIES	PD	14	64	0.99	3.8e-05	0.50478	1.6e-05	0.626812	2.47e-05	1	-0.433143	1	0.124427	89482884	90662836
CARIES	PD	14	69	0.99	1.27e-05	0.74126	2.85e-05	0.355182	1.9e-05	1	-0.786779	1	0.192502	95946793	97174314
CARIES	PD	14	71	0.99	1.44e-05	0.432062	2.03e-05	0.192027	1.36e-05	0.79718	-0.890789	1	0.39462	98268392	98885322
CARIES	PD	14	74	0.99	0.000104762	0.139316	5.87e-05	0.129851	7.84e-05	1	0.172317	1	0.0230494	100786190	102004377
CARIES	PD	14	75	0.99	2.88e-05	0.547558	7.41e-06	0.819242	1.46e-05	1	-1	1	0.329473	102004378	103617472
CARIES	PD	14	77	0.99	1.1e-05	0.759864	8.49e-07	0.966037	3.06e-06	1	-1	1	0.433119	104439107	105091340
CARIES	PD	15	8	0.99	1.1e-05	0.708926	4.12e-06	0.836353	6.73e-06	1	-1	1	0.668931	30604120	32177320
CARIES	PD	15	10	0.99	6.99e-05	0.298713	1.46e-05	0.414795	-1.93e-05	-0.60496	-1	0.939594	0.457011	33484268	34410072
CARIES	PD	15	11	0.99	7.04e-06	0.84413	1.61e-05	0.380927	1.22e-06	0.114911	-1	1	0.943271	34410073	35118927
CARIES	PD	15	18	0.99	6.08e-05	0.153295	1.42e-05	0.653989	2.93e-05	1	0.287929	1	0.0196536	44987756	46022642
CARIES	PD	15	19	0.99	0.000155522	0.114623	1.06e-05	0.524458	3.88e-05	0.955796	-0.19852	1	0.0898916	46022643	46884071
CARIES	PD	15	22	0.99	3.34e-05	0.169623	2.17e-05	0.140739	8.28e-06	0.308131	-0.860586	1	0.67022	49260007	50195876
CARIES	PD	15	34	0.99	1.06e-06	0.982275	3.79e-05	0.0408199	-6.34e-06	-1	-1	1	0.506451	63218979	64339945
CARIES	PD	15	43	0.99	3.18e-06	0.904485	8.36e-06	0.644172	-5.16e-06	-1	-1	1	0.543861	76401953	77897163
CARIES	PD	15	48	0.99	4.12e-05	0.593774	2.21e-05	0.163937	-1.01e-05	-0.334933	-1	1	0.646785	81077026	82191077
CARIES	PD	16	5	0.99	1.49e-05	0.713474	3.86e-05	0.117049	1.26e-05	0.526953	-1	1	0.636831	4816146	5782968
CARIES	PD	16	7	0.99	4.27e-05	0.249793	5.81e-05	0.0574502	-4.72e-05	-0.947795	-1	0.0743074	0.0672576	6446082	7051429
CARIES	PD	16	13	0.99	2.16e-05	0	4.91e-06	0.815749	6.82e-06	0.662966	-1	1	0.704206	10351809	11022542
CARIES	PD	16	16	0.99	1.64e-06	0.960849	1.45e-05	0.385837	-4.88e-06	-1	-1	1	0.430733	12793150	13893407
CARIES	PD	16	17	0.99	1.86e-05	0.706781	2.52e-05	0	-4.34e-07	-0.020102	-1	1	0.985209	13893408	15921108
CARIES	PD	16	31	0.99	1.97e-05	0.682782	1.98e-05	0.36338	1.98e-05	1	-0.992199	1	0.278996	50467034	52041336
CARIES	PD	16	38	0.99	2.14e-05	0.540003	1.47e-05	0.589454	-1.18e-05	-0.664366	-1	1	0.617309	59885500	61092844
CARIES	PD	16	39	0.99	4.42e-05	0.224322	7.07e-06	0.68468	1.13e-05	0.638764	-1	1	0.546612	61092845	62607090
CARIES	PD	16	45	0.99	3.27e-05	0.132186	4.02e-05	0.100358	1.13e-05	0.311331	-0.785779	1	0.58827	68435729	69549149
CARIES	PD	16	51	0.99	1.8e-06	0.945483	1.21e-05	0.170261	-4.67e-06	-1	-1	1	0.364849	74889128	75525959
CARIES	PD	16	53	0.99	2.63e-05	0.45137	2.2e-05	0.264881	-2.41e-05	-1	-1	0.617562	0.193997	76635468	77270665
CARIES	PD	16	64	0.99	2.12e-05	0	4.89e-05	0.466158	7.38e-06	0.229123	-1	1	0.845891	84440155	85146805
CARIES	PD	17	7	0.99	3.26e-05	0.686955	6.28e-06	0.803392	8.68e-06	0.606761	-1	1	0.743612	5573785	6305078
CARIES	PD	17	16	0.99	0.000147068	0	1.6e-06	0.936708	1.53e-05	1	-0.583158	1	0.131403	14508611	15308722
CARIES	PD	17	19	0.99	1.8e-05	0.405587	3.68e-06	0.659097	8.14e-06	1	-1	1	0.293332	17326541	18900978
CARIES	PD	17	26	0.99	2.1e-05	0.767308	2.56e-05	0.41572	2.32e-05	1	-1	1	0.25205	31318754	32356061
CARIES	PD	17	29	0.99	3.01e-05	0.422714	3.43e-05	0	3.21e-05	1	-0.0293029	1	0.0546777	34474612	36116884
CARIES	PD	17	31	0.99	7.76e-05	0.383848	1.78e-05	0.203881	-1.34e-05	-0.361536	-1	0.972397	0.653398	37361179	38880481
CARIES	PD	17	37	0.99	2.33e-05	0.376085	2.44e-05	0.28698	2.38e-05	1	-0.40454	1	0.130858	45883902	47516224
CARIES	PD	17	40	0.99	6.38e-06	0.700725	1.8e-05	0.158464	-7.79e-06	-0.726573	-1	1	0.513245	49909299	51110385
CARIES	PD	17	45	0.99	1.71e-05	0.363288	1.85e-05	0.175482	-7.47e-06	-0.419942	-1	1	0.653211	56245228	58652809
CARIES	PD	17	46	0.99	4.53e-06	0.892556	1.07e-05	0.59392	-6.98e-06	-1	-1	1	0.262036	58652810	60453120
CARIES	PD	17	47	0.99	1.94e-05	0.574489	1.62e-05	0.319261	-9.86e-06	-0.555756	-1	1	0.588415	60453121	62112373
CARIES	PD	17	56	0.99	8.41e-06	0.851933	4.12e-06	0	5.88e-06	1	-1	1	0.4692	71466954	72383472
CARIES	PD	17	58	0.99	5.31e-05	0.16427	6.02e-06	0.77556	1.46e-05	0.816382	-1	1	0.510282	73741322	74908266
CARIES	PD	18	6	0.99	4.76e-05	0.319026	3.53e-05	0.10116	1.97e-05	0.480948	-0.688169	1	0.429523	4603962	5575812
CARIES	PD	18	20	0.99	2.9e-05	0.471635	2.19e-05	0.23896	2.52e-05	1	-0.612361	1	0.18832	22746154	24088163
CARIES	PD	18	44	0.99	1.16e-05	0.620167	6.12e-05	0.0930057	-2.66e-05	-1	-1	0.49635	0.148306	52512524	53762996
CARIES	PD	18	47	0.99	1.48e-05	0.814584	1.09e-05	0.57172	8.66e-06	0.681568	-1	1	0.691489	55809316	56832312
CARIES	PD	18	58	0.99	1.99e-05	0.609287	1.71e-05	0.457231	8.51e-06	0.461546	-1	1	0.68257	67195981	68051035
CARIES	PD	19	3	0.99	1.61e-05	0.745548	8.84e-07	0.955091	-3.78e-06	-1	-1	1	0.549186	1515921	2253174
CARIES	PD	19	6	0.99	9.45e-06	0.75699	7.13e-05	0.00307752	1.46e-05	0.563156	-1	1	0.547254	3893910	4741718
CARIES	PD	19	12	0.99	2.72e-06	0.863116	1.61e-05	0.541963	-6.63e-06	-1	-1	1	0.688362	9105578	10028840
CARIES	PD	19	25	0.99	2.12e-06	0.87759	7.66e-06	0.268217	-3.74e-06	-0.927393	-1	1	0.623683	21155863	21822653
CARIES	PD	19	28	0.99	3.05e-05	0.154296	1.26e-05	0.303814	1.96e-05	1	-0.574757	1	0.209979	23468993	24567341
CARIES	PD	19	32	0.99	4.83e-05	0.282348	2.82e-05	0.317395	3.69e-05	1	0.473947	1	0.00479893	30375793	31763008
CARIES	PD	19	34	0.99	7.47e-06	0.809618	1.61e-05	0	-1.1e-05	-1	-1	1	0.544757	33028100	33785835
CARIES	PD	19	37	0.99	1.81e-06	0.974735	2.25e-05	0.40291	6.37e-06	1	-1	1	0.473154	35649344	36638122
CARIES	PD	19	42	0.99	1.54e-05	0.537881	4.51e-06	0.854392	8.34e-06	1	-0.824782	1	0.16526	41004106	41733463
CARIES	PD	19	48	0.99	4.57e-05	0.252045	1.63e-05	0.544779	2.73e-05	1	0.00690069	1	0.048987	47752728	48573065
CARIES	PD	19	52	0.99	3.23e-05	0.506688	8.13e-06	0.842906	1.62e-05	1	-1	1	0.501151	51259179	51903804
CARIES	PD	19	54	0.99	3.9e-05	0.437966	2.12e-05	0.457402	2.87e-05	1	0.112711	1	0.0349963	52678749	53431217
CARIES	PD	19	59	0.99	6.92e-05	0.254877	2.18e-05	0.223687	9.94e-06	0.255726	-0.933193	1	0.712727	55714086	56411086
CARIES	PD	19	61	0.99	0.00017447	0.00786988	5.56e-05	0.176172	8.6e-05	0.872787	0.192719	1	0.0147134	57143510	57959952
CARIES	PD	20	16	0.99	4.46e-05	0.181708	2.69e-05	0.463165	3.46e-05	1	-0.311531	1	0.120865	14203756	15238519
CARIES	PD	20	27	0.99	1.2e-06	0.936575	3.32e-06	0.826912	1.99e-06	1	-1	1	0.670568	24487129	25181038
CARIES	PD	20	37	0.99	7.49e-06	0.783474	3.18e-06	0.870628	4.88e-06	1	-1	1	0.643321	41351515	42185671
CARIES	PD	20	45	0.99	6.27e-05	0.572113	3.29e-05	0.191146	-3.92e-05	-0.863986	-1	0.558556	0.23791	49236419	50653620
CARIES	PD	20	49	0.99	9.63e-05	0.0477161	4.97e-06	0.777345	2.19e-05	1	-0.714571	1	0.206745	53120335	53879803
CARIES	PD	20	54	0.99	2.33e-05	0.589063	7.65e-06	0.741156	1.34e-05	1	-0.774577	1	0.168733	56951774	57924037
CARIES	PD	21	8	0.99	1.54e-06	0.963092	1.99e-05	0.311783	5.54e-06	1	-1	1	0.665473	22201891	23266941
CARIES	PD	21	11	0.99	6.73e-05	0.0388862	2.64e-05	0.305888	2.65e-05	0.627363	-0.465147	1	0.268216	25247987	26467826
CARIES	PD	21	19	0.99	3.19e-05	0.48555	1.66e-06	0.954169	7.27e-06	1	-1	1	0.446852	34383795	35729261
CARIES	PD	21	22	0.99	6.57e-05	0	2.95e-05	0.198452	4.19e-05	0.952595	-0.236124	1	0.11184	38046450	39252059
CARIES	PD	21	25	0.99	5.73e-06	0.861685	3.58e-05	0.134809	9.83e-06	0.686569	-1	1	0.612332	41344743	42187152
CARIES	PD	21	30	0.99	2.31e-05	0.423196	2.71e-05	0.0967645	1.48e-05	0.590559	-0.768177	1	0.393831	46045434	47014880
CARIES	PD	22	21	0.99	6.2e-05	0.212203	8.4e-06	0	2.28e-05	1	-0.223722	1	0.0824704	37364005	38718589
CARIES	PD	22	24	0.99	6.09e-06	0.819681	4.19e-05	0.476648	1.6e-05	1	-1	1	0.387293	41722788	42867927
CARIES	PULPITIS	1	2	0.99	1.89e-05	0.434133	5.59e-06	0.639732	1.03e-05	1	-0.519952	1	0.131902	1376205	2215495
CARIES	PULPITIS	1	5	0.99	1.3e-05	0.731745	2.53e-05	0.464749	1.81e-05	1	-0.159316	1	0.0724278	3582048	4281476
CARIES	PULPITIS	1	11	0.99	7.13e-06	0.945255	1.44e-05	0.396203	1.01e-05	1	-1	1	0.622333	8580988	9475966
CARIES	PULPITIS	1	22	0.99	9.28e-06	0.796105	1.25e-05	0.463078	2.04e-06	0.189919	-1	1	0.907807	20556203	21416121
CARIES	PULPITIS	1	24	0.99	3.21e-07	0.994541	2.9e-05	0.269684	-3.05e-06	-1	-1	1	0.803451	22145630	22740287
CARIES	PULPITIS	1	28	0.99	4.87e-06	0.83963	2.65e-05	0.0160076	1.14e-05	1	-0.409541	1	0.112444	27992666	29188426
CARIES	PULPITIS	1	30	0.99	1.05e-05	0.775304	1.19e-05	0.657885	1.12e-05	1	-1	1	0.383051	30405183	31639217
CARIES	PULPITIS	1	31	0.99	1.86e-05	0.405099	4.87e-05	0.0329686	3e-05	0.9972	-0.240124	1	0.100722	31639218	33066846
CARIES	PULPITIS	1	35	0.99	5.68e-06	0.925269	2.64e-05	0.352003	1.22e-05	1	-0.294129	1	0.0875329	36855140	38474036
CARIES	PULPITIS	1	39	0.99	2e-05	0.558967	1.4e-05	0.389747	1.67e-05	1	-0.240124	1	0.0868139	41977967	43512669
CARIES	PULPITIS	1	47	0.99	2.33e-05	0.606639	1.73e-05	0.324543	2.01e-05	1	-0.627763	1	0.183653	54771294	55727134
CARIES	PULPITIS	1	49	0.99	2.32e-05	0.564538	3.9e-06	0.874849	9.5e-06	1	-0.909991	1	0.17881	56799637	57529670
CARIES	PULPITIS	1	56	0.99	1.51e-05	0.59587	5.15e-05	0.12872	1.41e-05	0.50395	-1	1	0.52337	65894185	66778015
CARIES	PULPITIS	1	59	0.99	3.97e-05	0.140302	1.52e-05	0.541411	2.46e-05	1	-0.132913	1	0.0725268	68633861	69438909
CARIES	PULPITIS	1	63	0.99	1.52e-05	0.696529	1.08e-05	0.616736	1.28e-05	1	-1	1	0.288029	73992171	75132092
CARIES	PULPITIS	1	66	0.99	3.38e-05	0.340337	1.05e-05	0.496778	1.89e-05	1	0.10191	1	0.0368839	76977916	77895394
CARIES	PULPITIS	1	68	0.99	7.32e-05	0.10205	9.54e-06	0.621766	2.64e-05	1	0.0345034	1	0.0453999	79065287	80099353
CARIES	PULPITIS	1	77	0.99	1.16e-05	0.618644	3.74e-05	0.0741468	2.08e-05	1	0.154115	1	0.0313758	88656690	89753964
CARIES	PULPITIS	1	87	0.99	1.36e-05	0.660383	2.07e-06	0.851744	5.3e-06	1	-1	1	0.462952	100269208	101188315
CARIES	PULPITIS	1	89	0.99	9.54e-05	0.0238743	8.78e-06	0.50165	6.74e-06	0.232923	-0.983798	1	0.742573	102424612	103148412
CARIES	PULPITIS	1	91	0.99	8.87e-06	0.885227	2.75e-05	0.422873	1.56e-05	1	-0.550755	1	0.123129	103784542	104984435
CARIES	PULPITIS	1	104	0.99	3.36e-05	0.390235	2.11e-06	0.864061	8.42e-06	1	-1	1	0.380189	118118668	119408888
CARIES	PULPITIS	1	113	0.99	3.37e-05	0	4.41e-05	0.37779	3.86e-05	1	0.418942	1	0.00769312	154685546	156813845
CARIES	PULPITIS	1	114	0.99	0.000124721	0.0481677	9.32e-05	0	0.000107823	1	0.651365	1	0.000198541	156813846	158081627
CARIES	PULPITIS	1	117	0.99	4.4e-05	0.188371	9.12e-06	0.750748	2e-05	1	-0.109511	1	0.0656539	159882516	161054076
CARIES	PULPITIS	1	118	0.99	4.49e-05	0.0715894	1.1e-05	0.595026	2.22e-05	1	-0.19872	1	0.0859311	161054077	161945442
CARIES	PULPITIS	1	120	0.99	8.66e-05	0.200652	1.63e-05	0.190715	3.76e-05	1	0.430143	1	0.00558298	163141863	163854567
CARIES	PULPITIS	1	125	0.99	4.57e-05	0.226362	3.51e-06	0.823789	1.27e-05	1	-0.680768	1	0.155844	167163955	168179086
CARIES	PULPITIS	1	131	0.99	9.32e-05	0.110291	4.71e-05	0.385357	6.63e-05	1	0.19972	1	0.0223193	173582512	175385220
CARIES	PULPITIS	1	136	0.99	7.91e-06	0.819783	3.17e-05	0.226776	1.58e-05	1	0.0607061	1	0.0425661	180221609	181324205
CARIES	PULPITIS	1	142	0.99	4.56e-06	0.875982	2.54e-05	0.265843	1.08e-05	1	-0.80298	1	0.171051	187072606	187757076
CARIES	PULPITIS	1	144	0.99	6.35e-06	0.638164	4.9e-06	0.430478	-5.58e-06	-1	-1	1	0.480177	188625773	189904637
CARIES	PULPITIS	1	145	0.99	4.35e-05	0.179296	2.95e-05	0.00709086	3.59e-05	1	0.441544	1	0.00600476	189904638	191419275
CARIES	PULPITIS	1	148	0.99	4.81e-05	0.0558607	1.67e-05	0.286114	1.55e-05	0.546955	-0.666967	1	0.436777	193575517	194365688
CARIES	PULPITIS	1	149	0.99	4.95e-05	0.112933	3.32e-06	0.805494	1.13e-05	0.882188	-1	1	0.494928	194365689	195161235
CARIES	PULPITIS	1	155	0.99	7.16e-05	0	3.23e-05	0.256953	4.81e-05	1	0.474547	1	0.00485001	201067953	202583884
CARIES	PULPITIS	1	160	0.99	2.44e-05	0.634865	2.1e-05	0.374295	2.26e-05	1	0.252125	1	0.0212194	208162952	209711169
CARIES	PULPITIS	1	172	0.99	1.17e-05	0.662143	6.78e-06	0.80341	8.93e-06	1	-1	1	0.244304	221856865	222763597
CARIES	PULPITIS	1	176	0.99	5.25e-05	0.307944	1.17e-06	0.938732	7.84e-06	1	-1	1	0.352193	226534712	228045554
CARIES	PULPITIS	1	184	0.99	9.59e-06	0.863478	1.29e-06	0.956993	3.51e-06	1	-1	1	0.51288	234365797	235097113
CARIES	PULPITIS	1	198	0.99	6.05e-05	0.0647784	1.89e-05	0.311013	3.38e-05	1	0.433143	1	0.00714019	246610291	247531112
CARIES	PULPITIS	2	1	0.99	4.73e-05	0.178233	3.83e-05	0.131426	4.26e-05	1	0.333133	1	0.012668	10181	789195
CARIES	PULPITIS	2	2	0.99	2.43e-05	0.340259	9.98e-06	0.423757	1.56e-05	1	-0.0551055	1	0.0576552	789196	1376545
CARIES	PULPITIS	2	7	0.99	1.18e-05	0.778745	1.65e-05	0.441476	1.4e-05	1	-0.643764	1	0.149049	4016105	4766969
CARIES	PULPITIS	2	8	0.99	5.62e-06	0.835383	5.28e-06	0.776992	5.45e-06	1	-1	1	0.358074	4766970	5568653
CARIES	PULPITIS	2	9	0.99	8.74e-06	0	6.73e-05	0.0272419	2.42e-05	1	-0.486949	1	0.138067	5568654	6306606
CARIES	PULPITIS	2	15	0.99	2.67e-05	0.437717	1.7e-05	0.438992	8.12e-06	0.381738	-1	1	0.69937	10611655	11230349
CARIES	PULPITIS	2	25	0.99	1.62e-05	0.746678	1.78e-05	0.185442	1.7e-05	1	-0.494549	1	0.137207	21084899	22429640
CARIES	PULPITIS	2	26	0.99	4.21e-05	0	5.93e-06	0.752913	-4.25e-06	-0.269127	-1	1	0.864179	22429641	23538527
CARIES	PULPITIS	2	28	0.99	2.39e-06	0.91361	5.07e-05	0.00772588	1.1e-05	1	-0.731573	1	0.165817	24669225	25895394
CARIES	PULPITIS	2	30	0.99	7.37e-06	0.849493	4.43e-05	0.19619	1.81e-05	1	-0.29573	1	0.0904122	26894103	28819510
CARIES	PULPITIS	2	31	0.99	8.66e-05	0.0239573	6e-06	0.669418	2.28e-05	1	0.241324	1	0.0215668	28819511	29627932
CARIES	PULPITIS	2	36	0.99	1.43e-05	0.666803	1.53e-05	0	1.48e-05	1	-0.124912	1	0.067066	33735319	34239776
CARIES	PULPITIS	2	49	0.99	6.71e-05	0.0299717	7.13e-05	0.00592148	6.34e-05	0.916392	0.0825083	1	0.0344725	44104111	45189468
CARIES	PULPITIS	2	56	0.99	3.74e-06	0.913917	1.92e-05	0.562819	8.48e-06	1	-1	1	0.251656	49849186	50756240
CARIES	PULPITIS	2	61	0.99	4.02e-05	0.0731646	2.67e-05	0.081558	3.01e-05	0.917792	-0.459946	1	0.213668	53852121	54688234
CARIES	PULPITIS	2	67	0.99	7.66e-05	0.179765	9.42e-05	0.00485896	8.49e-05	1	0.673567	1	0.000368662	59251997	60775066
CARIES	PULPITIS	2	70	0.99	1.77e-05	0.450349	1.26e-05	0.190258	1.49e-05	1	-0.09971	1	0.0646194	63672119	64696089
CARIES	PULPITIS	2	75	0.99	5.31e-05	0.234874	2.16e-06	0.923239	1.07e-05	1	-0.669767	1	0.139574	68877775	70756283
CARIES	PULPITIS	2	76	0.99	4.89e-06	0.879611	3.83e-05	0.205381	1.37e-05	1	-0.239324	1	0.0818728	70756284	71385813
CARIES	PULPITIS	2	86	0.99	2.99e-06	0.931359	6.71e-06	0	4.48e-06	1	-1	1	0.257013	79900056	80737811
CARIES	PULPITIS	2	88	0.99	3.04e-05	0.149206	3.73e-06	0.822959	1.07e-05	1	-1	1	0.347965	81623358	82941455
CARIES	PULPITIS	2	89	0.99	2.15e-05	0.330802	3.76e-05	0	2.84e-05	1	0.106311	1	0.0355349	82941456	84395899
CARIES	PULPITIS	2	93	0.99	1.44e-05	0.620794	3.41e-05	0.0558406	1.97e-05	0.887589	-0.730973	1	0.299119	88547313	91860961
CARIES	PULPITIS	2	94	0.99	1.87e-05	0.464432	5.64e-06	0.645252	1.03e-05	1	-1	1	0.262132	91860962	97339301
CARIES	PULPITIS	2	96	0.99	8.46e-06	0.774302	5.44e-05	0.003373	2.15e-05	1	-0.794179	1	0.228176	98989361	100202436
CARIES	PULPITIS	2	100	0.99	1.33e-05	0.623673	5.48e-05	0	2.7e-05	1	0.353935	1	0.0131229	103305258	105120578
CARIES	PULPITIS	2	104	0.99	4.92e-05	0.212065	2.57e-05	0.370641	3.56e-05	1	-0.0885089	1	0.0652608	108417774	110097868
CARIES	PULPITIS	2	106	0.99	8.89e-07	0.962999	6.71e-06	0.591258	2.44e-06	1	-1	1	0.778018	112644829	113930668
CARIES	PULPITIS	2	113	0.99	7.61e-06	0.879887	1.47e-05	0.456308	1.06e-05	1	-1	1	0.402805	121073753	122026817
CARIES	PULPITIS	2	143	0.99	2.08e-05	0.753675	4.6e-05	0.0449515	3.09e-05	1	0.156316	1	0.0306455	156130948	157556096
CARIES	PULPITIS	2	144	0.99	2.65e-05	0.445478	1.63e-05	0.444547	3.08e-06	0.147915	-1	1	0.880993	157556097	159040979
CARIES	PULPITIS	2	150	0.99	5.4e-05	0.162466	3.02e-05	0.454391	4.04e-05	1	0.285329	1	0.0171462	165917789	167488576
CARIES	PULPITIS	2	154	0.99	4.55e-06	0.772892	1.66e-05	0.060046	8.7e-06	1	-0.911391	1	0.234131	170155562	170865765
CARIES	PULPITIS	2	155	0.99	1.16e-06	0.968367	2.34e-05	0.42101	5.22e-06	1	-1	1	0.265991	170865766	171566482
CARIES	PULPITIS	2	164	0.99	1.39e-05	0.682137	3.83e-06	0.899575	7.3e-06	1	-1	1	0.209612	180336046	181309939
CARIES	PULPITIS	2	170	0.99	1.74e-05	0.518525	2.98e-05	0.226935	2.28e-05	1	-0.039904	1	0.0551948	186244921	187498047
CARIES	PULPITIS	2	176	0.99	3.53e-05	0.25326	6.99e-06	0.731042	1.57e-05	1	-0.364136	1	0.114236	195300251	196446299
CARIES	PULPITIS	2	178	0.99	2.48e-05	0.0584595	6.17e-06	0.573347	1.24e-05	1	-0.442144	1	0.135943	198140351	199654969
CARIES	PULPITIS	2	181	0.99	4.64e-05	0.281388	1.35e-06	0.9183	7.93e-06	1	-1	1	0.262978	202504863	203639686
CARIES	PULPITIS	2	184	0.99	1.53e-05	0.397968	3e-05	0.391238	2.14e-05	1	0.0721072	1	0.0402216	206821200	207726594
CARIES	PULPITIS	2	192	0.99	3.08e-05	0.508259	4.54e-06	0.731314	1.18e-05	1	-1	1	0.226356	215002485	215899570
CARIES	PULPITIS	2	193	0.99	6.26e-05	0.266982	1.84e-05	0.510131	3.4e-05	1	-0.0425043	1	0.0567725	215899571	217566011
CARIES	PULPITIS	2	194	0.99	2.41e-05	0.411281	2.42e-06	0.918036	7.64e-06	1	-0.710571	1	0.144806	217566012	218396258
CARIES	PULPITIS	2	195	0.99	0.000116497	0.00265856	2.78e-05	0	4.95e-05	0.869387	-0.213921	1	0.10832	218396259	219678783
CARIES	PULPITIS	2	205	0.99	5.07e-05	0.178673	1.73e-05	0.505504	2.96e-05	1	0.19972	1	0.02489	228812486	229764918
CARIES	PULPITIS	2	213	0.99	4.98e-06	0.853	2.26e-06	0.899927	3.35e-06	1	-1	1	0.311162	236276288	237194297
CARIES	PULPITIS	2	217	0.99	4.04e-05	0.390708	3.13e-05	0.334526	3.56e-05	1	0.257726	1	0.019698	239634351	240325600
CARIES	PULPITIS	3	3	0.99	3.3e-05	0.443048	2.69e-05	0.189425	2.98e-05	1	0.215322	1	0.0238525	1440049	2140011
CARIES	PULPITIS	3	4	0.99	5.58e-05	0.331224	5.39e-06	0.898766	1.73e-05	1	-0.609761	1	0.136321	2140012	3128152
CARIES	PULPITIS	3	15	0.99	1.85e-06	0.943814	9.68e-05	0.0670225	1.34e-05	1	-1	1	0.654144	12859210	14312007
CARIES	PULPITIS	3	19	0.99	5.24e-05	0.15273	2.02e-05	0.130888	2.41e-05	0.740174	-0.284128	1	0.136134	17182495	19030988
CARIES	PULPITIS	3	24	0.99	9.71e-06	0.730672	9.14e-07	0.944546	-2.98e-06	-1	-1	1	0.746456	23426045	24270189
CARIES	PULPITIS	3	26	0.99	1.64e-05	0.575571	1.76e-05	0.415569	7.81e-06	0.459746	-1	1	0.671521	25516194	26905340
CARIES	PULPITIS	3	27	0.99	3.93e-05	0.379291	2.15e-05	0.269747	2.91e-05	1	0.292529	1	0.0178975	26905341	27614908
CARIES	PULPITIS	3	47	0.99	3.31e-05	0	1.7e-05	0.484485	2.37e-05	1	-0.821182	1	0.260455	54074845	54892586
CARIES	PULPITIS	3	49	0.99	7.05e-05	0.080841	7.86e-07	0.931491	7.45e-06	1	-1	1	0.208409	55616626	56954878
CARIES	PULPITIS	3	51	0.99	3.86e-05	0.388869	4.75e-06	0.809073	1.35e-05	1	-0.410541	1	0.109538	58557719	59998583
CARIES	PULPITIS	3	60	0.99	3.34e-05	0.388973	1.18e-05	0.564247	1.98e-05	1	-0.538154	1	0.143212	67454741	68319770
CARIES	PULPITIS	3	64	0.99	2.02e-05	0.68247	0.000118566	0.0685025	4.89e-05	1	0.447945	1	0.00642456	72334705	73606612
CARIES	PULPITIS	3	72	0.99	5.3e-06	0.76121	7.05e-06	0.55662	6.11e-06	1	-1	1	0.490689	81431497	82532742
CARIES	PULPITIS	3	75	0.99	2.99e-05	0.13143	6.14e-05	0.00013429	4.29e-05	1	0.525153	1	0.00373331	84698481	85807679
CARIES	PULPITIS	3	76	0.99	7.1e-05	0.024756	3.43e-05	0.256201	4.94e-05	1	0.20432	1	0.0240783	85807680	86660979
CARIES	PULPITIS	3	77	0.99	9.58e-05	0.0329906	2.64e-05	0.141261	5.03e-05	1	0.40334	1	0.00777826	86660980	87411258
CARIES	PULPITIS	3	79	0.99	1.5e-05	0.463959	3.89e-06	0.697331	1.16e-06	0.152715	-1	1	0.916849	88375764	89612939
CARIES	PULPITIS	3	82	0.99	1.42e-05	0.312016	1.59e-05	0.466115	1.33e-05	0.882388	-0.674767	1	0.224353	95088588	96055532
CARIES	PULPITIS	3	87	0.99	9.24e-07	0.973106	1.22e-06	0.951745	1.06e-06	1	-1	1	0.612735	100552523	101906989
CARIES	PULPITIS	3	88	0.99	8.42e-06	0.841582	1.04e-05	0.519373	9.38e-06	1	-0.356736	1	0.0970013	101906990	103450271
CARIES	PULPITIS	3	93	0.99	2.65e-06	0.892682	9.6e-06	0.658656	5.05e-06	1	-0.854985	1	0.160877	107736520	108638900
CARIES	PULPITIS	3	97	0.99	3.08e-05	0.311443	1.62e-05	0.173481	2.23e-05	1	-0.0563056	1	0.0589822	111693783	112408513
CARIES	PULPITIS	3	102	0.99	5.15e-06	0.799492	2.51e-05	0.285827	1.09e-05	0.959596	-1	1	0.510595	117241645	118086929
CARIES	PULPITIS	3	105	0.99	3.34e-05	0.194092	1.06e-05	0.371398	1.88e-05	1	-0.00790079	1	0.0511293	119759984	120574477
CARIES	PULPITIS	3	107	0.99	8.15e-05	0.0442023	6.22e-06	0.619718	2.02e-05	0.89799	-0.775378	1	0.276798	121362443	122340832
CARIES	PULPITIS	3	108	0.99	8.2e-07	0.97528	1.4e-05	0.60149	3.39e-06	1	-1	1	0.336369	122340833	123518507
CARIES	PULPITIS	3	113	0.99	2.64e-06	0.927475	2.99e-05	0.0592525	8.88e-06	1	-0.655966	1	0.139279	127495174	129091975
CARIES	PULPITIS	3	115	0.99	5.6e-07	0.980419	1.07e-05	0.477543	2.45e-06	1	-1	1	0.63847	130242361	131373470
CARIES	PULPITIS	3	135	0.99	2.26e-06	0.917166	8.71e-06	0	2.79e-06	0.628163	-1	1	0.782571	153406719	155046423
CARIES	PULPITIS	3	138	0.99	2.93e-05	0.345396	2.19e-05	0.426682	2.53e-05	1	0.251325	1	0.0210009	156795411	157633700
CARIES	PULPITIS	3	139	0.99	4.06e-05	0.00210712	9.91e-05	0.0225973	4.41e-05	0.694769	-0.0879088	0.956596	0.0751287	157633701	158460058
CARIES	PULPITIS	3	146	0.99	8.1e-08	0.995706	6.96e-06	0	7.51e-07	1	-1	1	0.587861	164037361	165054911
CARIES	PULPITIS	3	153	0.99	5.7e-06	0	5e-06	0.885838	5.34e-06	1	-1	1	0.253092	172004761	173415591
CARIES	PULPITIS	3	157	0.99	2.18e-05	0.756472	2.47e-05	0.206993	2.32e-05	1	-0.211121	1	0.0820366	176931164	178110322
CARIES	PULPITIS	3	168	0.99	3.65e-05	0.561665	9.48e-09	0	-5.88e-07	-1	-1	1	0.957114	191229358	192049688
CARIES	PULPITIS	3	172	0.99	3.03e-05	0.264591	1.73e-05	0.17668	2.29e-05	1	0.339534	1	0.0136401	195196790	195710290
CARIES	PULPITIS	4	2	0.99	6.22e-06	0.78824	1.63e-05	0.252554	1.01e-05	1	-0.580358	1	0.138709	812416	1529267
CARIES	PULPITIS	4	4	0.99	9.22e-05	0.00102046	5.53e-06	0.701007	1.99e-05	0.879188	-0.591359	1	0.234447	2468936	3549229
CARIES	PULPITIS	4	7	0.99	4.17e-05	0.4223	3.2e-06	0.898001	3.31e-06	0.286329	-1	1	0.894721	5051835	5972709
CARIES	PULPITIS	4	10	0.99	9.75e-06	0.710043	5.23e-06	0.71863	7.14e-06	1	-1	1	0.262083	7726035	8309826
CARIES	PULPITIS	4	18	0.99	4.38e-06	0.823568	2.42e-06	0.86855	3.25e-06	1	-1	1	0.493168	14395887	14967147
CARIES	PULPITIS	4	22	0.99	8.62e-06	0.752798	4.89e-05	0.0224013	2.05e-05	1	-0.263326	1	0.0925679	18753264	20086838
CARIES	PULPITIS	4	40	0.99	4.9e-05	0.0797166	6.57e-07	0.972034	5.67e-06	1	-1	1	0.283905	35993839	36671801
CARIES	PULPITIS	4	51	0.99	2.15e-06	0.945101	9.43e-07	0.952347	1.42e-06	1	-1	1	0.5579	46358361	47408265
CARIES	PULPITIS	4	54	0.99	4.55e-07	0.985287	9.11e-06	0.542018	2.04e-06	1	-1	1	0.548063	53879572	54659778
CARIES	PULPITIS	4	55	0.99	4.72e-05	0.250383	3.6e-06	0.80392	1.3e-05	1	-1	1	0.420563	54659779	55681701
CARIES	PULPITIS	4	57	0.99	5.82e-06	0.828618	5.24e-06	0.850015	5.52e-06	1	-1	1	0.246289	57103101	58011085
CARIES	PULPITIS	4	67	0.99	2.69e-05	0.566302	2.16e-05	0.277323	2.41e-05	1	0.0767077	1	0.0393317	67616363	68742859
CARIES	PULPITIS	4	68	0.99	2.37e-06	0.786384	0.000240932	0.358339	2.33e-05	0.975598	-1	1	0.469672	68742860	69603368
CARIES	PULPITIS	4	70	0.99	1.59e-05	0.627423	1.42e-05	0.238184	1.5e-05	1	-0.774177	1	0.242903	70516837	71468300
CARIES	PULPITIS	4	74	0.99	4.13e-05	0.375654	3.28e-05	0.421898	3.41e-05	0.927393	-0.691769	1	0.250924	76497359	78045637
CARIES	PULPITIS	4	75	0.99	1.08e-05	0.671713	4.25e-06	0.717636	6.76e-06	1	-0.776778	1	0.162048	78045638	78967715
CARIES	PULPITIS	4	77	0.99	4.53e-06	0.838884	1.77e-05	0.290096	8.95e-06	1	-0.376138	1	0.10219	79880102	81206182
CARIES	PULPITIS	4	81	0.99	3.75e-06	0.903209	7.94e-06	0.663573	5.46e-06	1	-1	1	0.327941	85437806	86931670
CARIES	PULPITIS	4	88	0.99	1.08e-05	0.682922	2.02e-05	0.568942	1.47e-05	1	-0.963996	1	0.219437	93451600	94757265
CARIES	PULPITIS	4	89	0.99	3.88e-06	0.918218	6.54e-06	0.623338	5.03e-06	1	-1	1	0.208221	94757266	96183801
CARIES	PULPITIS	4	90	0.99	2.35e-05	0.568464	2.91e-05	0.260951	2.61e-05	1	0.264726	1	0.0199348	96183802	97540787
CARIES	PULPITIS	4	91	0.99	4.49e-05	0.411048	1.31e-05	0	2.43e-05	1	-0.0393039	1	0.0555171	97540788	98445515
CARIES	PULPITIS	4	94	0.99	9.88e-06	0.559122	6.56e-06	0.621969	3.69e-06	0.458146	-1	1	0.73677	100333335	101132995
CARIES	PULPITIS	4	95	0.99	5.72e-07	0.980102	1.33e-05	0.433222	2.76e-06	1	-1	1	0.54395	101132996	102544803
CARIES	PULPITIS	4	98	0.99	1.17e-05	0.668591	4.77e-06	0.824135	-3.46e-07	-0.0463046	-1	1	0.984117	105319196	106479155
CARIES	PULPITIS	4	101	0.99	8.65e-05	0.0138567	3.75e-05	0.177755	5.7e-05	1	0.711171	1	0.000235262	109122459	109978982
CARIES	PULPITIS	4	103	0.99	1.42e-05	0.647819	9.79e-06	0.674768	1.18e-05	1	-0.241724	1	0.0825081	111733580	112830229
CARIES	PULPITIS	4	104	0.99	3.26e-05	0.309981	1.67e-05	0.368407	2.33e-05	1	-0.0477048	1	0.0570526	112830230	113916002
CARIES	PULPITIS	4	108	0.99	1.29e-05	0.695747	2.3e-05	0.511114	1.72e-05	1	-0.846985	1	0.202914	117313637	118395262
CARIES	PULPITIS	4	124	0.99	1.38e-05	0.5876	1.13e-05	0.471456	1.25e-05	1	-0.531153	1	0.139666	131873454	132801980
CARIES	PULPITIS	4	125	0.99	3.36e-05	0.0561674	5.43e-06	0.468905	1.35e-05	1	-0.130313	1	0.0687577	132801981	133524886
CARIES	PULPITIS	4	127	0.99	1.33e-05	0.743763	1.49e-05	0	1.41e-05	1	-0.982398	1	0.268622	134109979	135809542
CARIES	PULPITIS	4	129	0.99	4.95e-05	0.239462	1.19e-05	0	2.43e-05	1	-0.20372	1	0.08375	137400032	138537344
CARIES	PULPITIS	4	130	0.99	8.95e-06	0.698901	2.22e-05	0.359503	1.41e-05	1	-0.749975	1	0.184516	138537345	139553760
CARIES	PULPITIS	4	136	0.99	3.3e-05	0.379514	7.54e-06	0.404039	1.58e-05	1	-0.164716	1	0.0749624	147161043	148462208
CARIES	PULPITIS	4	147	0.99	2.25e-05	0.302734	3.61e-06	0.73497	2.1e-06	0.232923	-1	1	0.861151	161666202	162239289
CARIES	PULPITIS	4	173	0.99	1.89e-05	0.470475	1.39e-05	0.283656	1.62e-05	1	0.106511	1	0.0366852	185483263	186232882
CARIES	PULPITIS	4	174	0.99	1.86e-05	0.643348	1.9e-05	0.280357	1.88e-05	1	0.158516	1	0.0309377	186232883	186881568
CARIES	PULPITIS	4	177	0.99	1.39e-06	0.971384	3.28e-05	0.15755	6.77e-06	1	-1	1	0.378333	189153280	189899573
CARIES	PULPITIS	5	15	0.99	2.32e-05	0.676094	1.5e-05	0.538696	1.86e-05	1	-0.0957096	1	0.0626442	13608148	14910295
CARIES	PULPITIS	5	16	0.99	4.24e-05	0.138281	2.71e-05	0.371592	2.37e-05	0.69737	-0.673967	1	0.320107	14910296	16592319
CARIES	PULPITIS	5	21	0.99	1.95e-05	0.15218	5.4e-06	0.618663	1.03e-05	1	-0.530153	1	0.147598	21211400	22149042
CARIES	PULPITIS	5	23	0.99	3.57e-06	0.86884	6.72e-06	0.497904	4.9e-06	1	-1	1	0.275134	23246746	24362661
CARIES	PULPITIS	5	24	0.99	4.93e-05	0.115411	3.81e-06	0.802455	1.37e-05	1	-0.280928	1	0.092269	24362662	25722097
CARIES	PULPITIS	5	26	0.99	1.36e-05	0.686564	2.12e-06	0.873248	5.37e-06	1	-1	1	0.692648	26938179	28315653
CARIES	PULPITIS	5	29	0.99	1.55e-05	0.750805	4.04e-05	0.179246	2.5e-05	1	-0.00150015	1	0.0502025	30416067	31679464
CARIES	PULPITIS	5	33	0.99	1.12e-05	0.833941	4.41e-05	0.0915497	2.22e-05	1	-0.585759	1	0.151228	35157147	36431967
CARIES	PULPITIS	5	40	0.99	8.58e-05	0.0104942	3.5e-05	0.0258536	5.48e-05	1	0.705971	1	0.000751775	44049879	45305566
CARIES	PULPITIS	5	41	0.99	5.46e-06	0.662722	1.9e-06	0	3.22e-06	1	-1	1	0.369666	45305567	46388848
CARIES	PULPITIS	5	42	0.99	1.28e-05	0.0389869	2.54e-05	0.0281451	7.93e-06	0.440344	-0.593959	1	0.471607	46388849	50164835
CARIES	PULPITIS	5	49	0.99	1.32e-05	0.696882	3.51e-05	0.0688871	2.13e-05	0.990999	-0.661166	1	0.222602	55968967	56896890
CARIES	PULPITIS	5	59	0.99	2.49e-05	0.520332	2.1e-05	0.384406	2.22e-05	0.970797	-0.762576	1	0.25614	67096192	68006993
CARIES	PULPITIS	5	66	0.99	2.29e-05	0.404648	5.12e-05	0.124737	3.42e-05	1	-0.370737	1	0.139779	77290256	79005158
CARIES	PULPITIS	5	68	0.99	9.05e-06	0.762308	1e-05	0.304992	9.53e-06	1	-0.40014	1	0.10936	80448226	81710194
CARIES	PULPITIS	5	69	0.99	7.84e-06	0.797871	2.24e-06	0	4.19e-06	1	-1	1	0.29593	81710195	82720248
CARIES	PULPITIS	5	70	0.99	2.58e-05	0.683921	3.48e-05	0.143062	3e-05	1	-0.357936	1	0.121639	82720249	84094797
CARIES	PULPITIS	5	71	0.99	3.72e-05	0.539823	1.44e-05	0.254332	2.31e-05	1	-0.080108	1	0.0623512	84094798	84697850
CARIES	PULPITIS	5	73	0.99	3.96e-07	0.986501	3.55e-05	0.106598	3.75e-06	1	-1	1	0.431986	85311780	86493763
CARIES	PULPITIS	5	78	0.99	5.64e-06	0.87314	1.3e-05	0.835231	8.55e-06	1	-0.969597	1	0.173628	91956906	93814604
CARIES	PULPITIS	5	83	0.99	1.16e-07	0.99436	2.23e-05	0.0531654	1.61e-06	1	-1	1	0.574205	98567770	99257995
CARIES	PULPITIS	5	93	0.99	2.18e-05	0.379399	1.08e-06	0.880857	4.86e-06	1	-1	1	0.211317	109606906	110819517
CARIES	PULPITIS	5	97	0.99	9.18e-05	0.181368	1.71e-05	0.405013	2.56e-05	0.644564	-0.644364	1	0.294678	113998533	115117631
CARIES	PULPITIS	5	113	0.99	2.44e-05	0.498037	2.88e-05	0.111412	2e-05	0.752975	-0.682968	1	0.279167	130573818	132554690
CARIES	PULPITIS	5	114	0.99	0.000241512	0.00606823	1.8e-05	0.660827	6.6e-05	1	0.490149	1	0.00398906	132554691	134556570
CARIES	PULPITIS	5	115	0.99	5.12e-05	0.192925	6.16e-06	0.745852	1.78e-05	1	-0.644564	1	0.167855	134556571	135344943
CARIES	PULPITIS	5	116	0.99	1.73e-05	0.586128	1.79e-05	0.167546	1.76e-05	1	0.10031	1	0.0372144	135344944	136949853
CARIES	PULPITIS	5	118	0.99	0.000105446	0.0484993	5.56e-05	0.231421	7.66e-05	1	0.344334	1	0.00680223	139408117	141253830
CARIES	PULPITIS	5	127	0.99	1.35e-06	0.948967	1.06e-05	0	3.79e-06	1	-1	1	0.34101	151892618	152878627
CARIES	PULPITIS	5	130	0.99	2.56e-05	0.652902	2.52e-05	0.260979	2.12e-05	0.836584	-0.850385	1	0.287681	154599751	155459556
CARIES	PULPITIS	5	134	0.99	3.33e-05	0	1.05e-05	0.492986	1.87e-05	1	-0.0345034	1	0.0550242	158484776	159663733
CARIES	PULPITIS	5	141	0.99	5.07e-05	0.435079	8.83e-05	0.0521051	6.69e-05	1	0.637164	1	0.000558712	166863414	168342743
CARIES	PULPITIS	5	146	0.99	2.09e-05	0.688023	1.04e-05	0.738009	1.47e-05	1	-1	1	0.308083	173606996	174662885
CARIES	PULPITIS	5	148	0.99	5.71e-05	0.14574	3.19e-05	0.0520063	4.26e-05	0.9982	0.0283028	1	0.0444864	176180302	177659902
CARIES	PULPITIS	5	151	0.99	1.11e-05	0.740848	2.81e-05	0.304613	1.77e-05	1	-0.521552	1	0.140852	179794711	180902886
CARIES	PULPITIS	6	1	0.99	8.45e-05	0.156789	1.85e-05	0.462393	3.96e-05	1	-0.254725	1	0.10401	63979	1380679
CARIES	PULPITIS	6	10	0.99	4.35e-05	0	8.12e-06	0	1.88e-05	1	-0.547155	1	0.155098	10416551	11790671
CARIES	PULPITIS	6	13	0.99	8.91e-06	0.76873	4.06e-06	0.900278	6.02e-06	1	-1	1	0.353284	15069422	16566882
CARIES	PULPITIS	6	15	0.99	0.000153125	0	1.45e-05	0.419689	4.36e-05	0.925193	-0.178718	1	0.0913392	17391995	18208676
CARIES	PULPITIS	6	19	0.99	1.7e-05	0	4.12e-06	0.816686	8.38e-06	1	-1	1	0.241232	20418021	21295864
CARIES	PULPITIS	6	28	0.99	1.32e-07	0.996135	5.07e-05	0.0446329	2.59e-06	1	-1	1	0.52828	33194976	33864262
CARIES	PULPITIS	6	29	0.99	1.21e-05	0.556221	2.68e-05	0.589298	1.8e-05	1	-0.0645065	1	0.0586685	33864263	34979270
CARIES	PULPITIS	6	38	0.99	4.53e-06	0	2.35e-05	0.259514	-3.75e-06	-0.363536	-1	1	0.833578	44596898	45408421
CARIES	PULPITIS	6	40	0.99	1.25e-05	0.833083	7.18e-05	0	3e-05	1	0.312731	1	0.01662	46430702	47313443
CARIES	PULPITIS	6	41	0.99	9.03e-06	0.71108	0.000159889	0.0591902	3.8e-05	1	0.0287029	1	0.0462628	47313444	48393981
CARIES	PULPITIS	6	50	0.99	2.24e-05	0	9.28e-06	0.571794	8.54e-06	0.593159	-1	1	0.543527	56200986	57316157
CARIES	PULPITIS	6	60	0.99	9.43e-05	0.091899	4.62e-05	0.0977291	6.6e-05	1	0.544354	1	0.0017852	68547495	69294227
CARIES	PULPITIS	6	65	0.99	4.56e-06	0.927635	9.37e-06	0.702612	6.53e-06	1	-1	1	0.693071	73170169	74401506
CARIES	PULPITIS	6	71	0.99	1.54e-05	0.676889	6.07e-06	0.666984	9.65e-06	1	-1	1	0.239224	79859904	80693927
CARIES	PULPITIS	6	75	0.99	3.26e-05	0.444919	4.78e-06	0.754449	7.23e-06	0.578358	-1	1	0.70202	83571954	85038134
CARIES	PULPITIS	6	79	0.99	1.04e-05	0.603281	1.95e-05	0.45089	1.1e-05	0.776378	-1	1	0.530324	87516323	88499745
CARIES	PULPITIS	6	92	0.99	1.57e-05	0.582511	4.6e-06	0.732543	8.48e-06	1	-1	1	0.309567	102637707	103612625
CARIES	PULPITIS	6	103	0.99	2.3e-07	0	1.03e-06	0.896603	4.87e-07	1	-1	1	0.672754	115062812	116132147
CARIES	PULPITIS	6	110	0.99	2.19e-05	0.343835	4.59e-06	0	1e-05	1	-0.844384	1	0.252902	121908064	122929290
CARIES	PULPITIS	6	111	0.99	2.27e-05	0.560464	2.41e-05	0.205257	2.34e-05	1	0.0189019	1	0.0473294	122929291	123854857
CARIES	PULPITIS	6	115	0.99	4.28e-05	0.136332	2.17e-05	0.120022	3.05e-05	1	0.115312	1	0.0341436	128763381	129850178
CARIES	PULPITIS	6	118	0.99	2.99e-05	0.432079	1.3e-05	0.469675	3.93e-06	0.19932	-1	1	0.834665	131457165	132890694
CARIES	PULPITIS	6	122	0.99	4.63e-05	0.430108	1.38e-05	0.568127	2.53e-05	1	-0.0371037	1	0.0554048	137553213	138825721
CARIES	PULPITIS	6	123	0.99	1.27e-05	0.588279	1.74e-05	0.519357	1.49e-05	1	-0.571157	1	0.153438	138825722	139716713
CARIES	PULPITIS	6	126	0.99	9.22e-05	0.0760764	9.03e-06	0.646432	2.89e-05	1	-0.261326	1	0.0967507	143083348	144791455
CARIES	PULPITIS	6	127	0.99	9.48e-06	0.757998	2.4e-05	0.448161	1.51e-05	1	-0.466747	1	0.12237	144791456	145778282
CARIES	PULPITIS	6	147	0.99	1.38e-05	0.810762	8.11e-06	0.708763	1.06e-05	1	-0.668167	1	0.142593	164687463	165835953
CARIES	PULPITIS	7	3	0.99	2.27e-05	0.311468	5.16e-05	0	3.42e-05	1	0.113511	1	0.0328233	1366973	2473749
CARIES	PULPITIS	7	5	0.99	1.68e-05	0.621643	1.92e-05	0.190879	1.79e-05	1	0.142914	1	0.0326175	3100212	4139431
CARIES	PULPITIS	7	15	0.99	1.63e-05	0.332036	8.71e-06	0.503153	1.19e-05	1	-0.00150015	1	0.0502069	10481678	11232447
CARIES	PULPITIS	7	17	0.99	5.81e-05	0.0980551	1.66e-05	0.287903	3.11e-05	1	0.117912	1	0.0334676	11855414	12694915
CARIES	PULPITIS	7	20	0.99	8.96e-06	0	0.000102349	0.00522776	3.03e-05	1	0.378538	1	0.0114413	13676748	15013694
CARIES	PULPITIS	7	22	0.99	1.98e-05	0.41647	9.06e-06	0.419896	1.34e-05	1	-0.666967	1	0.189138	15877565	16739013
CARIES	PULPITIS	7	26	0.99	8.59e-05	0.110103	3.26e-05	0.200257	2.89e-05	0.546755	-0.510351	1	0.307629	20122180	21390644
CARIES	PULPITIS	7	28	0.99	2.09e-05	0.550351	1.41e-05	0.468848	1.72e-05	1	0.129313	1	0.0341958	22165061	23106680
CARIES	PULPITIS	7	37	0.99	8.19e-06	0	6.37e-06	0.583504	-7.22e-06	-1	-1	1	0.374486	32460229	33159277
CARIES	PULPITIS	7	54	0.99	2.93e-05	0.369517	1.37e-05	0.545795	2e-05	1	0.134113	1	0.033381	50894509	51951647
CARIES	PULPITIS	7	55	0.99	3.3e-05	0.425393	2.05e-05	0.250531	2.6e-05	0.9996	-0.661766	1	0.243647	51951648	52635123
CARIES	PULPITIS	7	71	0.99	1.19e-05	0.745175	1.19e-05	0.613138	1.19e-05	1	-1	1	0.254373	70144615	71215741
CARIES	PULPITIS	7	82	0.99	4.39e-06	0.82757	1.53e-05	0.394705	8.2e-06	1	-1	1	0.321345	85356716	86446538
CARIES	PULPITIS	7	83	0.99	1.94e-05	0.43835	3.06e-05	0	5.4e-06	0.221722	-1	1	0.793199	86446539	87836641
CARIES	PULPITIS	7	87	0.99	3.13e-05	0.446679	1.34e-05	0.381387	2.05e-05	1	-0.164116	1	0.0751678	92530166	93691725
CARIES	PULPITIS	7	92	0.99	1.42e-05	0.604999	5.14e-06	0.828262	8.55e-06	1	-0.534753	1	0.121469	98173565	99465540
CARIES	PULPITIS	7	93	0.99	7.01e-06	0.728642	5.19e-05	0.13238	1.91e-05	1	-1	1	0.293429	99465541	100849307
CARIES	PULPITIS	7	97	0.99	4.32e-05	0.0335489	5.91e-06	0.636209	1.17e-05	0.734173	-0.979998	1	0.396586	104109232	105312563
CARIES	PULPITIS	7	102	0.99	4.04e-05	0.0509192	2.47e-06	0.800061	9.99e-06	1	-0.579758	1	0.146115	110479480	111795299
CARIES	PULPITIS	7	110	0.99	1.34e-05	0.660051	6.16e-05	0.0113945	2.87e-05	1	0.384738	1	0.0103463	121946053	123859746
CARIES	PULPITIS	7	111	0.99	2.84e-05	0.185001	6.65e-05	0	2.61e-05	0.60076	-0.471747	1	0.238694	123859747	125389586
CARIES	PULPITIS	7	113	0.99	9.27e-06	0.765424	4.66e-05	0.277269	2.08e-05	1	0.0951095	1	0.0383729	126640873	127903738
CARIES	PULPITIS	7	117	0.99	2.88e-05	0.433364	1.6e-05	0.238783	2.15e-05	1	0.147115	1	0.0313889	131856482	133807216
CARIES	PULPITIS	7	118	0.99	0.000141489	0.18397	1.01e-05	0.481215	3.78e-05	1	0.476948	1	0.00514134	133807217	134943221
CARIES	PULPITIS	7	130	0.99	4.81e-05	0.35646	5.32e-05	0	5.06e-05	1	0.646965	1	0.000646775	149843000	150897818
CARIES	PULPITIS	8	3	0.99	6.45e-05	0.0869969	1.64e-05	0.495231	3.26e-05	1	0.257726	1	0.0192791	1161825	1628039
CARIES	PULPITIS	8	10	0.99	0.000105039	0.275898	1.29e-05	0.624773	3.68e-05	1	0.39734	1	0.0100192	4273084	4893120
CARIES	PULPITIS	8	11	0.99	4.65e-05	0.373164	2.03e-05	0.456015	3.07e-05	1	0.163116	1	0.0294574	4893121	5566269
CARIES	PULPITIS	8	15	0.99	9.93e-06	0.565927	1.89e-06	0.813873	4.33e-06	1	-1	1	0.22694	8064601	8589770
CARIES	PULPITIS	8	16	0.99	4.48e-06	0.785352	1.16e-05	0.34397	7.21e-06	1	-0.952995	1	0.203454	8589771	9167795
CARIES	PULPITIS	8	19	0.99	4.22e-05	0.455413	1.03e-05	0.35735	2.09e-05	1	0.136114	1	0.0328713	10478852	11466761
CARIES	PULPITIS	8	21	0.99	5.16e-05	0.220834	4.07e-06	0.785511	1.45e-05	1	-1	1	0.286563	12296850	12947935
CARIES	PULPITIS	8	41	0.99	1.34e-05	0.676276	4.88e-06	0.67093	8.07e-06	1	-0.351135	1	0.0987831	26679136	27406511
CARIES	PULPITIS	8	43	0.99	8.38e-05	0.136513	2.62e-05	0.112783	2.66e-05	0.568157	-0.484548	1	0.288525	28344177	29744540
CARIES	PULPITIS	8	46	0.99	2.36e-05	0.442401	9.77e-06	0.551635	1.52e-05	1	-0.258126	1	0.0882026	32454963	33982537
CARIES	PULPITIS	8	47	0.99	8.97e-05	0.0115054	4.28e-06	0	1.68e-05	0.857586	-0.714371	1	0.284525	33982538	34792220
CARIES	PULPITIS	8	53	0.99	5.24e-07	0.988676	1.86e-05	0.401353	3.12e-06	1	-1	1	0.357563	41725003	43825633
CARIES	PULPITIS	8	59	0.99	4.92e-06	0.812599	1.39e-05	0.505673	8.28e-06	1	-0.951995	1	0.195449	53108911	54119373
CARIES	PULPITIS	8	65	0.99	1.09e-05	0.77037	5.78e-05	0.10625	2.51e-05	1	0.262926	1	0.0205321	59555978	60476248
CARIES	PULPITIS	8	71	0.99	6.73e-05	0.0147625	6.62e-06	0.674606	2.11e-05	1	-0.0621062	1	0.0589612	66018205	66960438
CARIES	PULPITIS	8	74	0.99	3.03e-05	0	4.06e-06	0.871031	-1.11e-05	-1	-1	1	0.484504	70004666	70872088
CARIES	PULPITIS	8	86	0.99	4.29e-05	0	2.73e-06	0.805614	1.08e-05	1	-0.623562	1	0.142086	83730338	85116734
CARIES	PULPITIS	8	92	0.99	8.15e-06	0.81717	1.35e-05	0	1.05e-05	1	-1	1	0.317092	91457963	92876620
CARIES	PULPITIS	8	93	0.99	1.45e-05	0.793713	3.71e-05	0.289954	2.32e-05	1	-0.245925	1	0.0850256	92876621	94999066
CARIES	PULPITIS	8	103	0.99	2.28e-05	0.680587	1.4e-05	0.563915	1.79e-05	1	-0.510951	1	0.130177	105370131	106500950
CARIES	PULPITIS	8	105	0.99	3e-05	0.294849	1.38e-05	0.422577	2.03e-05	1	0.329533	1	0.0139037	107787164	108647463
CARIES	PULPITIS	8	106	0.99	2.21e-05	0.487115	2.43e-05	0.117419	1.77e-05	0.761576	-0.787779	1	0.355859	108647464	109920827
CARIES	PULPITIS	8	107	0.99	7.19e-05	0.210521	2.21e-05	0.345781	2.74e-05	0.688569	-0.60436	1	0.249223	109920828	111207349
CARIES	PULPITIS	8	115	0.99	5.47e-05	0.336488	1.09e-05	0.720258	2.44e-05	1	-0.471947	1	0.132804	119423299	120216587
CARIES	PULPITIS	8	132	0.99	1.27e-05	0.658099	6.93e-06	0.755156	9.4e-06	1	-0.288329	1	0.0882187	138564844	139404631
CARIES	PULPITIS	8	138	0.99	2.36e-05	0.31753	1.78e-05	0.205749	2.05e-05	1	-0.186719	1	0.0847316	144934289	146303787
CARIES	PULPITIS	9	1	0.99	4.83e-05	0.111543	4.78e-06	0.598008	1.52e-05	1	-0.169917	1	0.0761035	10469	653661
CARIES	PULPITIS	9	2	0.99	5.37e-06	0.848684	7.39e-06	0.677272	6.3e-06	1	-1	1	0.205406	653662	1103598
CARIES	PULPITIS	9	17	0.99	2.73e-05	0.480336	5.32e-06	0.742606	1.2e-05	1	-0.359936	1	0.100696	12044916	12664858
CARIES	PULPITIS	9	23	0.99	3.35e-05	0.292881	5.9e-05	0.00131254	3.56e-05	0.80038	-0.382338	1	0.194889	16658378	17392382
CARIES	PULPITIS	9	29	0.99	5.76e-05	0.275346	4.41e-05	0.119214	5.04e-05	1	0.29613	1	0.0135769	21674033	23091193
CARIES	PULPITIS	9	31	0.99	5.08e-06	0.83923	2.18e-05	0.314541	1.01e-05	0.955996	-1	1	0.50646	23859375	24757729
CARIES	PULPITIS	9	32	0.99	5.26e-05	0.242954	7.06e-05	0.0532608	6.1e-05	1	0.49675	1	0.00337677	24757730	25957606
CARIES	PULPITIS	9	36	0.99	2.81e-05	0.449335	1.45e-05	0.701584	2.02e-05	1	-0.616162	1	0.150655	28067455	28766060
CARIES	PULPITIS	9	42	0.99	2.33e-05	0.526664	1.18e-05	0.479132	1.66e-05	1	-0.485549	1	0.133726	33194893	34704544
CARIES	PULPITIS	9	46	0.99	8.77e-06	0.805636	5.52e-06	0.703794	6.96e-06	1	-1	1	0.568816	70939678	72288878
CARIES	PULPITIS	9	47	0.99	5.56e-05	0.117719	4.49e-05	0.0541723	5e-05	1	0.172717	1	0.0229587	72288879	73915494
CARIES	PULPITIS	9	49	0.99	8.37e-06	0.569461	1.37e-05	0.195122	1.07e-05	1	-0.0521052	1	0.057003	74950319	76197744
CARIES	PULPITIS	9	53	0.99	3.45e-05	0.326383	2.3e-05	0.569994	2.82e-05	1	0.0781078	1	0.0397122	79451036	80137024
CARIES	PULPITIS	9	59	0.99	9.17e-06	0.807624	3.2e-05	0.1328	1.71e-05	1	-0.282528	1	0.0934937	86769887	87815449
CARIES	PULPITIS	9	64	0.99	9.86e-06	0	4.17e-07	0.977373	2.03e-06	1	-1	1	0.485006	91643256	92500277
CARIES	PULPITIS	9	72	0.99	1.01e-05	0.645188	1.22e-05	0.310263	1.11e-05	1	-0.817982	1	0.213559	98885863	100310517
CARIES	PULPITIS	9	74	0.99	1.94e-05	0.62787	7.89e-05	0.00448062	3.91e-05	1	0.436344	1	0.00754392	101596751	103165725
CARIES	PULPITIS	9	86	0.99	8.3e-06	0.774994	8.47e-06	0.671455	8.39e-06	1	-1	1	0.435242	113646150	114443475
CARIES	PULPITIS	9	94	0.99	2.34e-05	0.679484	7.04e-05	0.0197795	4.06e-05	1	0.310131	1	0.0141371	121008530	122677719
CARIES	PULPITIS	9	98	0.99	1.32e-05	0.734305	1.68e-05	0.341099	1.49e-05	1	-0.414541	1	0.112819	126092932	127184582
CARIES	PULPITIS	9	101	0.99	3.61e-05	0.266657	2.26e-06	0.910839	9.03e-06	1	-1	1	0.221189	129617772	130902727
CARIES	PULPITIS	9	105	0.99	6.84e-06	0.823574	2.51e-05	0.402506	1.31e-05	1	-0.607161	1	0.137245	134141937	135135887
CARIES	PULPITIS	10	5	0.99	1.57e-05	0.686371	1.75e-05	0.329711	1.65e-05	1	-0.0671067	1	0.0589779	3225337	3880322
CARIES	PULPITIS	10	15	0.99	0.000117101	0.0413417	5.21e-05	0.245312	7.81e-05	1	0.605361	1	0.000907517	11856925	12581571
CARIES	PULPITIS	10	26	0.99	6.62e-05	0.254465	2.26e-05	0.241018	3.87e-05	1	0.187119	1	0.0262974	21477693	23365685
CARIES	PULPITIS	10	27	0.99	4.31e-06	0.766839	8.69e-06	0.577119	6.12e-06	1	-1	1	0.281699	23365686	24489447
CARIES	PULPITIS	10	31	0.99	9.62e-06	0.548488	9.85e-06	0.313315	-5.98e-06	-0.614161	-1	1	0.627472	26888717	27669566
CARIES	PULPITIS	10	33	0.99	1.3e-05	0.720945	4.38e-06	0.808835	7.56e-06	1	-1	1	0.575658	28734423	29393749
CARIES	PULPITIS	10	41	0.99	5.75e-05	0.121737	1.89e-05	0.0988768	2.93e-05	0.886989	-0.0567057	1	0.0606497	37561444	38566460
CARIES	PULPITIS	10	43	0.99	3.48e-05	0.255189	4.24e-05	0.0267346	3.84e-05	1	0.175718	1	0.023778	42984428	43769842
CARIES	PULPITIS	10	59	0.99	1.85e-05	0.604627	2.16e-05	0.292833	2e-05	1	-0.49615	1	0.141901	62626466	64069687
CARIES	PULPITIS	10	62	0.99	0.000129854	0.00334674	1.03e-05	0.288683	3.65e-05	1	0.218722	1	0.023716	66510388	67146043
CARIES	PULPITIS	10	66	0.99	1.57e-05	0.55095	1.67e-05	0.503173	1.62e-05	1	-0.284928	1	0.0917925	69904171	71050504
CARIES	PULPITIS	10	70	0.99	7.11e-07	0.955582	4.32e-06	0.739819	1.75e-06	1	-1	1	0.510168	73514215	75694023
CARIES	PULPITIS	10	81	0.99	1.03e-05	0.589261	3.19e-05	0.0841074	1.82e-05	1	0.10311	1	0.0374762	86459981	87287935
CARIES	PULPITIS	10	88	0.99	4.83e-06	0.84288	4.51e-06	0.82614	4.67e-06	1	-1	1	0.369437	94503300	95528160
CARIES	PULPITIS	10	89	0.99	8.66e-06	0.672637	1.15e-05	0.451718	9.98e-06	1	-0.60036	1	0.145438	95528161	97040172
CARIES	PULPITIS	10	90	0.99	1.26e-06	0.967107	2.24e-05	0.319899	5.3e-06	1	-1	1	0.502345	97040173	98005994
CARIES	PULPITIS	10	104	0.99	1.4e-05	0.751835	1.6e-05	0.457358	1.5e-05	1	-0.544554	1	0.132271	114255955	115588903
CARIES	PULPITIS	10	106	0.99	3.93e-05	0.26112	3.59e-05	0.0839299	3.76e-05	1	0.238124	1	0.0201042	116845214	118416049
CARIES	PULPITIS	10	113	0.99	7.06e-06	0.822781	4.75e-05	0.100026	1.83e-05	1	-1	1	0.374302	124894143	125798319
CARIES	PULPITIS	11	10	0.99	1.21e-05	0.829958	3.09e-05	0.170226	1.93e-05	1	-0.877988	1	0.215869	7191231	7915071
CARIES	PULPITIS	11	12	0.99	3.38e-05	0.169644	1.59e-05	0.334955	2.32e-05	1	-0.264526	1	0.106833	9080940	10370100
CARIES	PULPITIS	11	16	0.99	3.02e-05	0.375978	6.84e-05	0.0859778	4.55e-05	1	0.321932	1	0.0132146	12470450	13364727
CARIES	PULPITIS	11	27	0.99	6.48e-06	0.845124	8.76e-07	0.962426	2.38e-06	1	-1	1	0.500642	24091273	24892439
CARIES	PULPITIS	11	33	0.99	3.57e-05	0.218528	1.84e-05	0.165368	-3.94e-06	-0.153515	-1	1	0.816846	29530461	30570129
CARIES	PULPITIS	11	35	0.99	2.87e-05	0.367887	7.73e-06	0.688548	9.09e-06	0.610361	-1	1	0.638302	32065772	32830422
CARIES	PULPITIS	11	38	0.99	2.07e-05	0.499303	9.58e-06	0	1.41e-05	1	-0.741974	1	0.200965	34672698	35500367
CARIES	PULPITIS	11	39	0.99	1.08e-05	0.72542	3.09e-05	0.18624	1.82e-05	1	0.0785079	1	0.0399852	35500368	36331189
CARIES	PULPITIS	11	49	0.99	7.22e-05	0.074624	3.48e-06	0.786145	1.58e-05	1	-0.190319	1	0.0760532	46316006	48066366
CARIES	PULPITIS	11	50	0.99	1.21e-06	0.975872	1.43e-07	0	4.16e-07	1	-1	1	0.743459	48066367	48765366
CARIES	PULPITIS	11	52	0.99	1.55e-05	0.454032	6.7e-06	0.445529	1.02e-05	1	-0.543754	1	0.143758	49386072	50217008
CARIES	PULPITIS	11	53	0.99	1.1e-06	0.950774	1.27e-05	0.0782918	3.73e-06	1	-1	1	0.485942	50217009	51098366
CARIES	PULPITIS	11	55	0.99	7.77e-07	0.980583	3.44e-07	0	5.17e-07	1	-1	1	0.718486	51581596	55477633
CARIES	PULPITIS	11	64	0.99	8.77e-06	0.733899	2.54e-05	0.0998525	1.49e-05	1	-0.80058	1	0.219088	62800369	64594822
CARIES	PULPITIS	11	71	0.99	2.96e-05	0.29142	7.45e-07	0.97027	4.7e-06	1	-1	1	0.465491	72875069	74399331
CARIES	PULPITIS	11	75	0.99	5.31e-06	0.855905	2.16e-06	0.926845	3.39e-06	1	-1	1	0.69383	77719871	78912252
CARIES	PULPITIS	11	76	0.99	8.2e-05	0.151365	6.03e-06	0.769148	2.22e-05	1	-0.605561	1	0.155179	78912253	79802286
CARIES	PULPITIS	11	80	0.99	3.61e-05	0	4.04e-06	0.794331	1.21e-05	1	-0.971597	1	0.230719	82833182	83677773
CARIES	PULPITIS	11	87	0.99	3.22e-05	0	2.03e-05	0.299356	2.56e-05	1	0.089909	1	0.0376701	89209739	90199932
CARIES	PULPITIS	11	88	0.99	4.18e-05	0.243879	1.32e-05	0.180547	2.35e-05	1	-0.149515	1	0.0756371	90199933	90967061
CARIES	PULPITIS	11	89	0.99	3.19e-05	0	2.22e-05	0.371164	2.66e-05	1	0.209521	1	0.0257089	90967062	92209168
CARIES	PULPITIS	11	104	0.99	5.33e-06	0.79815	1.7e-05	0.185386	9.53e-06	1	-0.565157	1	0.141978	104875271	105932282
CARIES	PULPITIS	11	107	0.99	4.69e-05	0.320144	1.87e-05	0.410807	1.12e-05	0.377738	-1	1	0.653271	107846825	109891837
CARIES	PULPITIS	11	109	0.99	1.13e-06	0.952783	2.98e-05	0.386449	5.81e-06	1	-1	1	0.244862	111117781	112755446
CARIES	PULPITIS	11	111	0.99	3.26e-05	0.316561	1.22e-05	0	1.58e-05	0.790179	-1	1	0.391623	113889020	114742317
CARIES	PULPITIS	11	116	0.99	1.58e-05	0.787425	2.11e-05	0.47666	-3.64e-06	-0.19952	-1	1	0.89722	120064529	121208186
CARIES	PULPITIS	11	125	0.99	2.65e-05	0.412884	7.01e-06	0.728479	1.36e-05	1	-0.485349	1	0.126849	129451785	130500783
CARIES	PULPITIS	11	129	0.99	1.11e-06	0.977791	5.44e-06	0.775818	2.46e-06	1	-1	1	0.709009	133521643	134351064
CARIES	PULPITIS	12	21	0.99	6.4e-05	0.101477	1.77e-05	0.335627	4.37e-06	0.129913	-1	1	0.846167	20074931	20866285
CARIES	PULPITIS	12	30	0.99	5.46e-05	0	1.39e-05	0.339728	-8.07e-06	-0.292529	-1	0.933793	0.684855	28753586	29647193
CARIES	PULPITIS	12	33	0.99	1.41e-05	0.392753	1.14e-05	0.668833	1.27e-05	1	-1	1	0.270944	31067299	31797152
CARIES	PULPITIS	12	42	0.99	9.24e-09	0.999852	2.03e-05	0.163971	4.34e-07	1	-1	1	0.857275	42117737	43072679
CARIES	PULPITIS	12	44	0.99	9.84e-06	0.462932	3.41e-06	0.786857	5.79e-06	1	-1	1	0.293158	43980532	44923825
CARIES	PULPITIS	12	46	0.99	7.49e-06	0.699094	1.54e-05	0.331075	1.08e-05	1	-0.554355	1	0.143603	46037745	47499603
CARIES	PULPITIS	12	50	0.99	1.46e-05	0.686867	4.37e-06	0.76603	7.98e-06	1	-1	1	0.283728	50344347	51769419
CARIES	PULPITIS	12	52	0.99	1.39e-05	0.746092	1.5e-05	0	6.08e-06	0.420942	-1	1	0.789745	53039988	54371448
CARIES	PULPITIS	12	64	0.99	2.87e-06	0.910665	1.07e-05	0.626141	5.55e-06	1	-1	1	0.382451	68006683	68839661
CARIES	PULPITIS	12	76	0.99	2.26e-06	0.95856	3.4e-06	0.902607	2.77e-06	1	-1	1	0.718518	81843891	82576129
CARIES	PULPITIS	12	78	0.99	1.69e-05	0.268268	3.75e-05	0.0780682	2.52e-05	1	-0.0921092	1	0.0642314	83551126	84356775
CARIES	PULPITIS	12	79	0.99	6.33e-05	0.110535	4.1e-05	0.050487	5.1e-05	1	0.372537	1	0.0101116	84356776	85345631
CARIES	PULPITIS	12	82	0.99	4.24e-06	0.870939	3.19e-05	0.547411	1.16e-05	1	-1	1	0.309435	88344765	90567001
CARIES	PULPITIS	12	92	0.99	8.2e-05	0.298991	7.13e-06	0.826663	2.42e-05	1	-0.30153	1	0.0946968	100931424	101825061
CARIES	PULPITIS	12	99	0.99	2.23e-05	0.486091	1.47e-05	0.413275	1.81e-05	1	0.20372	1	0.0261003	108183189	109031819
CARIES	PULPITIS	12	100	0.99	3.92e-06	0.910771	3.74e-05	0.0875523	1.21e-05	1	-0.813581	1	0.166693	109031820	110111514
CARIES	PULPITIS	12	107	0.99	0.000132453	0.0516321	2.5e-05	0.235675	3.87e-05	0.672567	-0.433143	1	0.233916	117091844	118256124
CARIES	PULPITIS	12	110	0.99	3.19e-05	0.532958	1.97e-05	0.333078	2.5e-05	1	-0.608761	1	0.192238	120567741	121817509
CARIES	PULPITIS	12	111	0.99	4.27e-05	0.298655	7.18e-06	0.671909	1.75e-05	1	-0.623962	1	0.165775	121817510	123396634
CARIES	PULPITIS	12	112	0.99	9.25e-06	0	2.11e-05	0.391626	-5.38e-06	-0.385539	-1	1	0.754811	123396635	124843768
CARIES	PULPITIS	12	117	0.99	2.1e-06	0	2.28e-07	0.9935	6.92e-07	1	-1	1	0.666717	128372589	129170296
CARIES	PULPITIS	13	7	0.99	1.75e-05	0.732091	1.59e-05	0.450695	1.67e-05	1	-0.50215	1	0.132745	24818334	25977140
CARIES	PULPITIS	13	14	0.99	6.34e-05	0.132869	2.33e-05	0.258556	3.84e-05	1	0.240524	1	0.0197277	32986687	34722391
CARIES	PULPITIS	13	17	0.99	2.05e-05	0.499817	4.47e-05	0.249672	3.03e-05	1	-0.541754	1	0.183535	36579414	37499810
CARIES	PULPITIS	13	28	0.99	2.83e-05	0.632104	2.53e-05	0.165525	2.52e-05	0.942194	-0.664566	1	0.24197	47433529	48137479
CARIES	PULPITIS	13	33	0.99	5.3e-05	0.368992	6.38e-05	0.0431389	5.81e-05	1	0.59596	1	0.00123298	53336572	54684856
CARIES	PULPITIS	13	36	0.99	3.22e-05	0.102349	2.09e-06	0.855763	8.21e-06	1	-0.682968	1	0.153785	56434008	58245843
CARIES	PULPITIS	13	38	0.99	4.84e-06	0.86005	1.68e-05	0.296951	9e-06	1	-0.747175	1	0.163543	59751796	61268155
CARIES	PULPITIS	13	41	0.99	0.000109941	0.0051592	4.65e-06	0.623147	2.26e-05	1	-0.670167	1	0.237562	63206536	63973941
CARIES	PULPITIS	13	42	0.99	1.69e-06	0.922598	2.77e-05	0.470846	6.85e-06	1	-1	1	0.198449	63973942	65187138
CARIES	PULPITIS	13	45	0.99	2.48e-05	0.726008	3.09e-05	0.148068	2.77e-05	1	-0.492349	1	0.150898	67718880	69004702
CARIES	PULPITIS	13	60	0.99	1.84e-07	0.990888	1.74e-05	0.12763	1.79e-06	1	-1	1	0.840791	82582822	83829835
CARIES	PULPITIS	13	63	0.99	3.72e-05	0.319878	1.96e-05	0.0989198	2.49e-05	0.921592	-0.390139	1	0.158059	85650681	86321288
CARIES	PULPITIS	13	64	0.99	1.03e-05	0.653216	7.9e-06	0.504553	8.19e-06	0.908791	-1	1	0.497159	86321289	87043588
CARIES	PULPITIS	13	65	0.99	4.81e-05	0.00280376	2.02e-05	0.21739	3.11e-05	1	0.0219022	1	0.0463034	87043589	88029523
CARIES	PULPITIS	13	70	0.99	6.22e-05	0.216255	2.78e-05	0.371337	4.16e-05	1	-0.107911	1	0.0697604	91764205	93285142
CARIES	PULPITIS	13	77	0.99	2.26e-05	0.532884	2.97e-05	0.230834	2.59e-05	1	0.289129	1	0.0171618	100470869	101573736
CARIES	PULPITIS	13	91	0.99	1.03e-07	0.996237	3.92e-06	0.635663	6.35e-07	1	-1	1	0.787516	114302562	115109851
CARIES	PULPITIS	14	7	0.99	8.18e-06	0.717251	1.98e-05	0.268191	1.27e-05	1	-0.657166	1	0.175702	25585042	26395690
CARIES	PULPITIS	14	18	0.99	0.000113805	0.124364	1.25e-05	0.522368	3.77e-05	1	0.40434	1	0.00773132	38722115	40343754
CARIES	PULPITIS	14	19	0.99	3.29e-05	0.343554	9.24e-06	0.459339	1.74e-05	1	0.180118	1	0.0286659	40343755	40965849
CARIES	PULPITIS	14	38	0.99	8.34e-06	0.66292	1.29e-05	0.210196	1.04e-05	1	-0.618162	1	0.162332	59447538	60099482
CARIES	PULPITIS	14	44	0.99	1.27e-05	0.508465	2.6e-06	0.747886	-5.75e-06	-1	-1	1	0.42637	66300067	67891839
CARIES	PULPITIS	14	53	0.99	2.45e-05	0.595544	8.05e-06	0.791045	1.4e-05	1	-0.227323	1	0.080139	76694202	77425453
CARIES	PULPITIS	14	63	0.99	0.000149067	0.0324072	5.12e-07	0.978004	8.74e-06	1	-1	1	0.26168	88208596	89482883
CARIES	PULPITIS	14	71	0.99	1.44e-05	0.432062	1.32e-05	0.297826	1.37e-05	1	0.0231023	1	0.0470049	98268392	98885322
CARIES	PULPITIS	14	72	0.99	1.3e-05	0.825009	4.33e-06	0.816803	7.51e-06	1	-0.875388	1	0.163626	98885323	99474533
CARIES	PULPITIS	14	74	0.99	0.000104762	0.139316	0.000134119	0.00175713	0.000118535	1	0.721772	1	4.98e-05	100786190	102004377
CARIES	PULPITIS	14	75	0.99	2.88e-05	0.547558	6.26e-05	0.0428971	4.25e-05	1	0.069907	1	0.0396274	102004378	103617472
CARIES	PULPITIS	14	77	0.99	1.1e-05	0.759864	1.11e-05	0.611022	1.11e-05	1	-0.532553	1	0.124741	104439107	105091340
CARIES	PULPITIS	15	2	0.99	0.000123615	0	7.17e-06	0.85214	2.98e-05	1	0.225723	1	0.0247317	24099947	24531187
CARIES	PULPITIS	15	5	0.99	7.3e-05	0.159862	3.16e-05	0.312869	1.53e-05	0.318132	-0.858186	1	0.60842	26392948	27563172
CARIES	PULPITIS	15	8	0.99	1.1e-05	0.708926	3.71e-06	0.780317	6.39e-06	1	-1	1	0.383665	30604120	32177320
CARIES	PULPITIS	15	10	0.99	6.99e-05	0.298713	8e-05	0.0569297	6.51e-05	0.870187	-0.0979098	1	0.0747725	33484268	34410072
CARIES	PULPITIS	15	11	0.99	7.04e-06	0.84413	1.56e-05	0.203358	1.05e-05	1	-1	1	0.307115	34410073	35118927
CARIES	PULPITIS	15	22	0.99	3.34e-05	0.169623	4.71e-05	0.00171474	3.96e-05	1	-0.0755076	1	0.0632111	49260007	50195876
CARIES	PULPITIS	15	27	0.99	2.04e-05	0.617749	3.11e-06	0.917456	7.96e-06	1	-1	1	0.416652	55136718	56322588
CARIES	PULPITIS	15	31	0.99	4.06e-05	0.50615	2.08e-05	0.326743	2.51e-05	0.865587	-0.766977	1	0.279169	59901117	61130595
CARIES	PULPITIS	15	37	0.99	1.45e-05	0.640309	3.2e-05	0.0961479	2.15e-05	1	-0.542354	1	0.174123	67396521	69089815
CARIES	PULPITIS	15	38	0.99	2.21e-05	0.626771	4.26e-08	0.998886	9.71e-07	1	-1	1	0.67511	69089816	70767983
CARIES	PULPITIS	15	57	0.99	7.85e-06	0.931119	5.76e-05	0.137516	2.13e-05	1	0.0783078	1	0.0406868	91593624	92675405
CARIES	PULPITIS	15	58	0.99	0.000119644	0.0555298	1.93e-05	0	4.8e-05	1	0.373137	1	0.0102288	92675406	93707010
CARIES	PULPITIS	15	63	0.99	2.83e-05	0	4.01e-05	0.112351	3.37e-05	1	0.290129	1	0.0175434	98025685	98828261
CARIES	PULPITIS	16	12	0.99	5.82e-07	0.973149	3.6e-05	0.0335547	4.58e-06	1	-1	1	0.508868	9754797	10351808
CARIES	PULPITIS	16	16	0.99	1.64e-06	0.960849	2.85e-05	0.166848	6.84e-06	1	-1	1	0.353316	12793150	13893407
CARIES	PULPITIS	16	17	0.99	1.86e-05	0.706781	1.25e-05	0.541944	1.53e-05	1	-0.192519	1	0.0765962	13893408	15921108
CARIES	PULPITIS	16	21	0.99	1.83e-05	0.530949	4.87e-06	0.778359	9.45e-06	1	-0.629563	1	0.139809	20351262	22667048
CARIES	PULPITIS	16	31	0.99	1.97e-05	0.682782	1.66e-05	0.506004	1.81e-05	1	0.29813	1	0.0179676	50467034	52041336
CARIES	PULPITIS	16	33	0.99	4.82e-05	0.338065	0.000138134	0.00821264	8.16e-05	1	0.682568	1	0.00021442	53393883	54866095
CARIES	PULPITIS	16	38	0.99	2.14e-05	0.540003	1.83e-05	0.305164	1.98e-05	1	-0.348935	1	0.115347	59885500	61092844
CARIES	PULPITIS	16	39	0.99	4.42e-05	0.224322	1.66e-05	0.416711	2.71e-05	1	0.341534	1	0.0133505	61092845	62607090
CARIES	PULPITIS	16	45	0.99	3.27e-05	0.132186	6.19e-06	0.70906	1.42e-05	1	-1	1	0.342826	68435729	69549149
CARIES	PULPITIS	16	51	0.99	1.8e-06	0.945483	1.93e-05	0.687623	5.89e-06	1	-1	1	0.309316	74889128	75525959
CARIES	PULPITIS	16	53	0.99	2.63e-05	0.45137	8.09e-06	0.564893	-2.61e-06	-0.178918	-1	1	0.888218	76635468	77270665
CARIES	PULPITIS	16	56	0.99	3.81e-05	0.239173	9.58e-06	0.73638	1.91e-05	1	-0.554555	1	0.150486	78280637	78973580
CARIES	PULPITIS	16	57	0.99	7.29e-05	0.201313	1.06e-05	0.751651	2.77e-05	1	0.474347	1	0.00589511	78973581	79662634
CARIES	PULPITIS	16	61	0.99	7.78e-05	0.143535	5.55e-05	0.0641925	4.02e-05	0.610961	-0.340934	1	0.198542	82310205	83077869
CARIES	PULPITIS	16	64	0.99	2.12e-05	0	1.54e-05	0.505959	1.81e-05	1	-0.539154	1	0.137858	84440155	85146805
CARIES	PULPITIS	16	67	0.99	2.08e-05	0.783865	1.61e-05	0.567131	1.83e-05	1	-0.0563056	1	0.0569982	86748868	87669168
CARIES	PULPITIS	17	7	0.99	3.26e-05	0.686955	5e-05	0.104641	4.04e-05	1	-0.171517	1	0.082105	5573785	6305078
CARIES	PULPITIS	17	9	0.99	4.2e-05	0	4.46e-05	0	1.81e-05	0.417342	-0.942994	1	0.551285	7264459	8554763
CARIES	PULPITIS	17	16	0.99	0.000147068	0	9.4e-06	0.755312	3.72e-05	1	0.109911	1	0.035228	14508611	15308722
CARIES	PULPITIS	17	19	0.99	1.8e-05	0.405587	2.02e-05	0.494851	1.9e-05	1	-0.388139	1	0.124581	17326541	18900978
CARIES	PULPITIS	17	26	0.99	2.1e-05	0.767308	5.89e-05	0.0578041	3.52e-05	1	-0.0127013	1	0.0518504	31318754	32356061
CARIES	PULPITIS	17	29	0.99	3.01e-05	0.422714	4.95e-06	0.883681	1.22e-05	1	-0.144114	1	0.0683804	34474612	36116884
CARIES	PULPITIS	17	32	0.99	4.84e-05	0.358426	1.62e-05	0.4088	2.05e-05	0.729773	-1	1	0.490527	38880482	40233545
CARIES	PULPITIS	17	33	0.99	1.25e-05	0.758105	2.48e-06	0.912856	5.58e-06	1	-1	1	0.262683	40233546	42348003
CARIES	PULPITIS	17	37	0.99	2.33e-05	0.376085	2.7e-05	0	2.51e-05	1	0.309731	1	0.0161145	45883902	47516224
CARIES	PULPITIS	17	39	0.99	2.13e-05	0.465544	5.83e-05	0.0215027	3.53e-05	1	0.194919	1	0.0230243	48722591	49909298
CARIES	PULPITIS	17	44	0.99	9.6e-05	0.250601	6.39e-06	0.834661	2.48e-05	1	-1	1	0.29395	54950108	56245227
CARIES	PULPITIS	17	45	0.99	1.71e-05	0.363288	6.24e-05	0.0221185	2.57e-05	0.785179	-0.440744	1	0.18238	56245228	58652809
CARIES	PULPITIS	17	46	0.99	4.53e-06	0.892556	1.61e-05	0.269443	-8.55e-06	-1	-1	1	0.579709	58652810	60453120
CARIES	PULPITIS	17	47	0.99	1.94e-05	0.574489	1.21e-05	0.263409	1.53e-05	1	0.19732	1	0.0274822	60453121	62112373
CARIES	PULPITIS	18	6	0.99	4.76e-05	0.319026	9.33e-06	0.73507	2.11e-05	1	-0.127113	1	0.0683995	4603962	5575812
CARIES	PULPITIS	18	7	0.99	4.61e-05	0	2.52e-05	0.33851	3.41e-05	1	0.242124	1	0.021016	5575813	6756496
CARIES	PULPITIS	18	15	0.99	4.53e-05	0.272928	1.82e-05	0.30327	2.57e-05	0.893189	-0.382338	1	0.152727	13641480	14439251
CARIES	PULPITIS	18	16	0.99	7.36e-06	0.426334	1.06e-06	0.923526	2.8e-06	1	-1	1	0.436244	14439252	15220934
CARIES	PULPITIS	18	20	0.99	2.9e-05	0.471635	1.48e-05	0.488875	2.07e-05	1	0.146915	1	0.0326278	22746154	24088163
CARIES	PULPITIS	18	23	0.99	5.37e-06	0.839764	1.31e-05	0.471422	8.39e-06	1	-0.752375	1	0.160595	26861068	27823155
CARIES	PULPITIS	18	27	0.99	3.74e-05	0.274885	8.74e-06	0.63067	1.81e-05	1	-0.0333033	1	0.0545443	32458908	34153297
CARIES	PULPITIS	18	40	0.99	2.38e-06	0.945975	1.66e-05	0.347962	6.28e-06	1	-1	1	0.218243	48228380	49790996
CARIES	PULPITIS	18	43	0.99	9.13e-05	0.103116	1.74e-05	0.127843	2.31e-05	0.579758	-0.525153	1	0.294317	51060987	52512523
CARIES	PULPITIS	18	49	0.99	7.11e-05	0.0254644	2.86e-05	0.0303008	4.51e-05	1	0.465547	1	0.00546116	57635822	58527236
CARIES	PULPITIS	18	58	0.99	1.99e-05	0.609287	1.82e-06	0.907865	6e-06	1	-0.924392	1	0.171203	67195981	68051035
CARIES	PULPITIS	18	63	0.99	4.66e-05	0.372088	4.16e-05	0.145156	4.4e-05	1	0.291329	1	0.0160936	72785207	73568260
CARIES	PULPITIS	19	3	0.99	1.61e-05	0.745548	3.34e-05	0.115317	-2.93e-06	-0.125913	-1	1	0.892033	1515921	2253174
CARIES	PULPITIS	19	7	0.99	2.69e-05	0.601058	2.62e-05	0.274056	2.66e-05	1	0.19592	1	0.0257372	4741719	5478684
CARIES	PULPITIS	19	15	0.99	3.86e-05	0.693843	2.22e-06	0.936178	9.26e-06	1	-1	1	0.280546	13213187	13968319
CARIES	PULPITIS	19	16	0.99	1.09e-05	0.826244	4.44e-06	0.765436	6.94e-06	1	-1	1	0.230267	13968320	14891100
CARIES	PULPITIS	19	23	0.99	5.79e-05	0.365841	1.3e-05	0.212844	2.74e-05	1	0.255126	1	0.0199999	19749167	20485499
CARIES	PULPITIS	19	28	0.99	3.05e-05	0.154296	1.54e-05	0.272653	2.17e-05	1	-0.271927	1	0.0971022	23468993	24567341
CARIES	PULPITIS	19	29	0.99	1.43e-05	0.509508	5.23e-06	0.719526	8.64e-06	1	-0.926393	1	0.200224	24567342	28555845
CARIES	PULPITIS	19	32	0.99	4.83e-05	0.282348	3.53e-06	0.87777	1.31e-05	1	-0.151915	1	0.0695901	30375793	31763008
CARIES	PULPITIS	19	37	0.99	1.81e-06	0.974735	4.26e-05	0.0986675	8.77e-06	1	-1	1	0.205031	35649344	36638122
CARIES	PULPITIS	19	38	0.99	4.43e-06	0.780426	2e-05	0.156394	6.6e-06	0.70157	-1	1	0.589879	36638123	38472870
CARIES	PULPITIS	19	52	0.99	3.23e-05	0.506688	3.02e-05	0.27597	3.13e-05	1	0.39894	1	0.00914245	51259179	51903804
CARIES	PULPITIS	19	54	0.99	3.9e-05	0.437966	4.05e-06	0.889504	1.26e-05	1	-0.491749	1	0.117349	52678749	53431217
CARIES	PULPITIS	19	61	0.99	0.00017447	0.00786988	1.84e-05	0.657947	5.67e-05	1	0.650365	1	0.000560154	57143510	57959952
CARIES	PULPITIS	19	62	0.99	2.19e-05	0.533931	6.57e-06	0.673418	1.2e-05	1	-0.839784	1	0.192623	57959953	59118811
CARIES	PULPITIS	20	1	0.99	2.11e-05	0.514974	3.25e-06	0.891434	8.29e-06	1	-1	1	0.204849	60795	884241
CARIES	PULPITIS	20	7	0.99	3.54e-05	0.563287	1.2e-05	0.667296	2.06e-05	1	-0.19732	1	0.0789307	5379451	6128358
CARIES	PULPITIS	20	16	0.99	4.46e-05	0.181708	1.37e-05	0.414423	2.47e-05	1	0.332133	1	0.0137571	14203756	15238519
CARIES	PULPITIS	20	26	0.99	7.02e-05	0.038147	9.63e-06	0.587412	7.71e-06	0.29673	-1	1	0.693244	23808563	24487128
CARIES	PULPITIS	20	27	0.99	1.2e-06	0.936575	1.77e-05	0	9.29e-07	0.20172	-1	1	0.951638	24487129	25181038
CARIES	PULPITIS	20	28	0.99	3.3e-05	0.0949794	1.09e-05	0.330849	1.89e-05	1	-0.343934	1	0.102614	25181039	26318858
CARIES	PULPITIS	20	30	0.99	1.95e-05	0.624243	2.06e-05	0.346613	2.01e-05	1	-0.423942	1	0.122297	30569660	32484506
CARIES	PULPITIS	20	36	0.99	4.32e-05	0.208838	7.42e-06	0.805914	1.79e-05	1	-0.49535	1	0.129809	40272391	41351514
CARIES	PULPITIS	20	49	0.99	9.63e-05	0.0477161	2.56e-05	0.261287	4.1e-05	0.826383	-0.214121	1	0.112544	53120335	53879803
CARIES	PULPITIS	20	51	0.99	4.73e-05	0.203462	3.68e-05	0.0765862	3.87e-05	0.927193	-0.306731	1	0.148754	54743695	55448075
CARIES	PULPITIS	20	54	0.99	2.33e-05	0.589063	3.19e-05	0.182959	2.19e-05	0.80338	-0.937594	1	0.365812	56951774	57924037
CARIES	PULPITIS	20	57	0.99	2.44e-06	0	3.31e-05	0.182062	9e-06	1	-0.853985	1	0.163759	59560458	60125333
CARIES	PULPITIS	20	58	0.99	7.98e-05	0.139026	3.65e-05	0	1.87e-05	0.346735	-0.849585	1	0.599453	60125334	60766557
CARIES	PULPITIS	21	1	0.99	2.46e-05	0.212957	2.51e-06	0.925303	7.85e-06	1	-1	1	0.241989	15026793	15840033
CARIES	PULPITIS	21	11	0.99	6.73e-05	0.0388862	2.5e-08	0.998842	1.3e-06	1	-1	1	0.737972	25247987	26467826
CARIES	PULPITIS	21	20	0.99	1.98e-05	0.708673	6.01e-05	0.0526043	3.45e-05	1	0.20432	1	0.0244454	35729262	37303548
CARIES	PULPITIS	21	21	0.99	1.54e-06	0.959864	1.21e-05	0.641052	4.32e-06	1	-1	1	0.308903	37303549	38046449
CARIES	PULPITIS	21	22	0.99	6.57e-05	0	2.39e-05	0.203378	3.96e-05	1	0.290329	1	0.0143358	38046450	39252059
CARIES	PULPITIS	21	30	0.99	2.31e-05	0.423196	1.48e-05	0.52024	1.85e-05	1	-0.0393039	1	0.055554	46045434	47014880
CARIES	PULPITIS	22	13	0.99	8.76e-05	0.223944	9.25e-05	0.0911968	9e-05	1	0.240924	1	0.016167	29457602	30962255
CARIES	PULPITIS	22	22	0.99	3.86e-05	0.394969	2.5e-06	0.868943	-4.93e-06	-0.50155	-1	1	0.816602	38718590	40378783
CARIES	PULPITIS	22	33	0.99	3.16e-05	0.476992	2.98e-06	0.903392	9.72e-06	1	-0.148115	1	0.0683634	49559208	50347996
CARIES	TMD	1	11	0.99	7.13e-06	0.945255	5.03e-05	0.00153129	-9.12e-06	-0.481948	-1	1	0.702262	8580988	9475966
CARIES	TMD	1	12	0.99	2.15e-06	0.938716	1.33e-06	0	-1.69e-06	-1	-1	1	0.744166	9475967	10753427
CARIES	TMD	1	22	0.99	9.28e-06	0.796105	8.77e-06	0.676192	-7.51e-06	-0.832583	-1	1	0.668015	20556203	21416121
CARIES	TMD	1	28	0.99	4.87e-06	0.83963	9.38e-06	0.708065	6.76e-06	1	-1	1	0.317591	27992666	29188426
CARIES	TMD	1	31	0.99	1.86e-05	0.405099	1.05e-05	0.292395	1.4e-05	1	-0.584758	1	0.169689	31639218	33066846
CARIES	TMD	1	59	0.99	3.97e-05	0.140302	2.25e-06	0.921961	-5.24e-06	-0.554755	-1	1	0.777494	68633861	69438909
CARIES	TMD	1	64	0.99	5.92e-05	0.257772	2.8e-05	0.240199	-4.07e-05	-1	-1	0.19912	0.0896008	75132093	76097247
CARIES	TMD	1	77	0.99	1.16e-05	0.618644	1.49e-05	0.255314	-3.14e-06	-0.239124	-1	1	0.835518	88656690	89753964
CARIES	TMD	1	91	0.99	8.87e-06	0.885227	7.62e-06	0.527621	-3.82e-06	-0.464346	-1	1	0.835505	103784542	104984435
CARIES	TMD	1	101	0.99	5.67e-05	0.353785	9.93e-06	0.75601	-2.37e-05	-1	-1	0.428343	0.118161	114664388	116207297
CARIES	TMD	1	104	0.99	3.36e-05	0.390235	6.83e-06	0.553731	-4.76e-06	-0.314331	-1	1	0.787085	118118668	119408888
CARIES	TMD	1	113	0.99	3.37e-05	0	2.44e-05	0.427851	2.87e-05	1	-0.536354	1	0.17556	154685546	156813845
CARIES	TMD	1	117	0.99	4.4e-05	0.188371	3.89e-06	0.807321	1.31e-05	1	-0.524552	1	0.133661	159882516	161054076
CARIES	TMD	1	120	0.99	8.66e-05	0.200652	6.44e-06	0.545641	-4.58e-06	-0.193919	-1	1	0.824608	163141863	163854567
CARIES	TMD	1	122	0.99	2.28e-05	0.631469	7.47e-06	0.748027	1.3e-05	1	-1	1	0.379473	164726580	165553812
CARIES	TMD	1	131	0.99	9.32e-05	0.110291	6.07e-06	0.437234	-8.79e-06	-0.369337	-1	1	0.673393	173582512	175385220
CARIES	TMD	1	134	0.99	2.55e-05	0	3.58e-05	0.057649	-3.02e-05	-1	-1	0.354735	0.125684	177746473	178915113
CARIES	TMD	1	136	0.99	7.91e-06	0.819783	1.18e-05	0	9.66e-06	1	-0.959596	1	0.21014	180221609	181324205
CARIES	TMD	1	148	0.99	4.81e-05	0.0558607	1.48e-05	0	8.49e-06	0.318332	-0.875588	1	0.651559	193575517	194365688
CARIES	TMD	1	151	0.99	1.48e-05	0.591071	1.22e-05	0.177625	1.32e-06	0.0977098	-1	1	0.920755	196179111	197935821
CARIES	TMD	1	155	0.99	7.16e-05	0	1.33e-05	0.571234	-3.08e-05	-1	-1	0.49955	0.175004	201067953	202583884
CARIES	TMD	1	160	0.99	2.44e-05	0.634865	2.63e-05	0.441059	1.46e-05	0.577358	-1	1	0.588328	208162952	209711169
CARIES	TMD	1	166	0.99	3.15e-05	0.432122	2.31e-05	0.33855	-2.69e-06	-0.09971	-1	1	0.904892	215825792	216658126
CARIES	TMD	1	172	0.99	1.17e-05	0.662143	1.87e-08	0.998703	-4.68e-07	-1	-1	1	0.838588	221856865	222763597
CARIES	TMD	1	176	0.99	5.25e-05	0.307944	3.42e-05	0.120855	-1.04e-05	-0.246325	-1	0.910391	0.706211	226534712	228045554
CARIES	TMD	1	184	0.99	9.59e-06	0.863478	1.81e-06	0.91209	4.17e-06	1	-1	1	0.67868	234365797	235097113
CARIES	TMD	1	198	0.99	6.05e-05	0.0647784	8.44e-06	0.675031	4.82e-06	0.213121	-1	1	0.81136	246610291	247531112
CARIES	TMD	1	200	0.99	1.47e-05	0.450343	5.4e-07	0.932682	2.82e-06	1	-1	1	0.390367	248341595	249240538
CARIES	TMD	2	8	0.99	5.62e-06	0.835383	8.74e-06	0.572263	5.6e-06	0.79858	-1	1	0.724499	4766970	5568653
CARIES	TMD	2	9	0.99	8.74e-06	0	7.3e-06	0	-7.99e-06	-1	-1	1	0.404491	5568654	6306606
CARIES	TMD	2	15	0.99	2.67e-05	0.437717	2.61e-05	0.450035	-2.41e-05	-0.912791	-1	0.878588	0.318815	10611655	11230349
CARIES	TMD	2	25	0.99	1.62e-05	0.746678	1.18e-07	0.993744	-1.39e-06	-1	-1	1	0.709329	21084899	22429640
CARIES	TMD	2	27	0.99	6.36e-05	0.0760654	6.53e-07	0.97477	-6.44e-06	-1	-1	1	0.600041	23538528	24669224
CARIES	TMD	2	31	0.99	8.66e-05	0.0239573	1.22e-05	0.553386	3.63e-06	0.111711	-1	1	0.879218	28819511	29627932
CARIES	TMD	2	33	0.99	7.1e-07	0	1.82e-05	0.619598	3.59e-06	1	-1	1	0.588312	30575620	31457418
CARIES	TMD	2	35	0.99	3.1e-05	0.576902	3.52e-06	0.8467	-1.04e-05	-1	-1	1	0.258134	33123605	33735318
CARIES	TMD	2	37	0.99	2.09e-05	0.641201	8.27e-06	0.692257	-3.64e-06	-0.277328	-1	1	0.867552	34239777	34890558
CARIES	TMD	2	44	0.99	5.01e-05	0.144508	1.77e-05	0.396006	2.48e-05	0.831983	-0.530553	1	0.220633	40087419	40786176
CARIES	TMD	2	48	0.99	1.39e-06	0.95173	1.16e-06	0.943416	-1.27e-06	-1	-1	1	0.566222	43295777	44104110
CARIES	TMD	2	49	0.99	6.71e-05	0.0299717	2.68e-05	0.118422	-7.34e-06	-0.173317	-1	0.810381	0.769717	44104111	45189468
CARIES	TMD	2	56	0.99	3.74e-06	0.913917	2.41e-05	0.104808	8.12e-06	0.853985	-1	1	0.627379	49849186	50756240
CARIES	TMD	2	65	0.99	5.06e-06	0.829116	2.03e-05	0.299415	1.01e-05	1	-1	1	0.492647	57433654	57952945
CARIES	TMD	2	67	0.99	7.66e-05	0.179765	1.09e-05	0.582528	1.21e-05	0.418342	-1	1	0.639964	59251997	60775066
CARIES	TMD	2	76	0.99	4.89e-06	0.879611	4.22e-05	0.113056	4e-06	0.278328	-1	1	0.862112	70756284	71385813
CARIES	TMD	2	82	0.99	4.3e-06	0.912189	2.25e-05	0.242836	9.84e-06	1	-1	1	0.428965	76649031	77372830
CARIES	TMD	2	88	0.99	3.04e-05	0.149206	1.21e-05	0.514239	1.17e-05	0.608361	-0.969997	1	0.50446	81623358	82941455
CARIES	TMD	2	89	0.99	2.15e-05	0.330802	1.8e-05	0.51606	1.97e-05	1	-0.543754	1	0.160121	82941456	84395899
CARIES	TMD	2	90	0.99	5.61e-06	0.770881	2.39e-05	0.294533	-1.64e-06	-0.141514	-1	1	0.926957	84395900	85992794
CARIES	TMD	2	91	0.99	3.82e-05	0.354694	9.73e-06	0.464032	1.93e-05	1	-0.617362	1	0.192896	85992795	86867032
CARIES	TMD	2	93	0.99	1.44e-05	0.620794	2.68e-06	0.81752	-7.76e-07	-0.124912	-1	1	0.951167	88547313	91860961
CARIES	TMD	2	96	0.99	8.46e-06	0.774302	3.08e-06	0.613143	5.11e-06	1	-1	1	0.349763	98989361	100202436
CARIES	TMD	2	100	0.99	1.33e-05	0.623673	1.98e-05	0	1.62e-05	1	-1	1	0.417532	103305258	105120578
CARIES	TMD	2	116	0.99	6.13e-05	0.0159816	1.55e-06	0	-9.74e-06	-1	-1	0.410141	0.113264	123929873	124730991
CARIES	TMD	2	125	0.99	2.19e-05	0.404208	2.44e-05	0.185854	2.31e-05	1	-0.256126	1	0.0993844	133352951	134359059
CARIES	TMD	2	127	0.99	3.01e-05	0.109419	3.98e-06	0.641337	1.09e-05	1	-0.348935	1	0.104042	135160198	137061003
CARIES	TMD	2	143	0.99	2.08e-05	0.753675	2.07e-05	0	2.07e-05	1	-1	1	0.341445	156130948	157556096
CARIES	TMD	2	150	0.99	5.4e-05	0.162466	1.89e-05	0.256691	-2.06e-05	-0.645565	-1	0.673767	0.35702	165917789	167488576
CARIES	TMD	2	162	0.99	3.99e-06	0.777926	6.83e-06	0.486355	-4.11e-06	-0.786979	-1	1	0.716146	178149982	179224870
CARIES	TMD	2	164	0.99	1.39e-05	0.682137	1.64e-05	0.496269	-1.51e-05	-1	-1	1	0.318253	180336046	181309939
CARIES	TMD	2	165	0.99	2.18e-05	0.6668	1.74e-06	0.896787	-6.16e-06	-1	-1	1	0.280058	181309940	182307877
CARIES	TMD	2	167	0.99	8.56e-05	0.0737141	1.33e-05	0.244316	-3.37e-05	-1	-1	-0.158116	0.0295006	183352291	184148655
CARIES	TMD	2	172	0.99	3.32e-05	0.310068	4.32e-05	0.184979	-2.44e-05	-0.643564	-1	0.678168	0.337049	188895311	189882702
CARIES	TMD	2	178	0.99	2.48e-05	0.0584595	2.41e-05	0.224169	4.71e-06	0.192519	-0.982598	1	0.78158	198140351	199654969
CARIES	TMD	2	181	0.99	4.64e-05	0.281388	2.05e-05	0.306472	-3.09e-05	-1	-1	0.170517	0.0778849	202504863	203639686
CARIES	TMD	2	186	0.99	1.01e-05	0	1.41e-05	0.483879	-7.38e-06	-0.618562	-1	1	0.683794	208674589	209940230
CARIES	TMD	2	194	0.99	2.41e-05	0.411281	4.19e-06	0.836473	-1e-05	-1	-1	1	0.264804	217566012	218396258
CARIES	TMD	2	195	0.99	0.000116497	0.00265856	1.59e-05	0.530628	4.31e-05	1	-0.29933	1	0.113492	218396259	219678783
CARIES	TMD	2	213	0.99	4.98e-06	0.853	2.33e-05	0.264944	-7.51e-06	-0.69697	-1	1	0.666648	236276288	237194297
CARIES	TMD	3	4	0.99	5.58e-05	0.331224	5.03e-06	0.828645	2.82e-06	0.168517	-1	1	0.914129	2140012	3128152
CARIES	TMD	3	26	0.99	1.64e-05	0.575571	1.57e-05	0.475891	-1.02e-05	-0.635164	-1	1	0.586145	25516194	26905340
CARIES	TMD	3	43	0.99	1.11e-05	0.512049	8.03e-06	0.631116	9.43e-06	1	-0.770377	1	0.185353	45844192	47588461
CARIES	TMD	3	47	0.99	3.31e-05	0	7.1e-05	0.0289784	8.09e-06	0.166917	-1	1	0.792811	54074845	54892586
CARIES	TMD	3	49	0.99	7.05e-05	0.080841	6.33e-06	0.599621	-2.11e-05	-1	-1	0.160116	0.0744573	55616626	56954878
CARIES	TMD	3	72	0.99	5.3e-06	0.76121	7.82e-05	0.114836	-2.03e-05	-1	-1	1	0.261741	81431497	82532742
CARIES	TMD	3	75	0.99	2.99e-05	0.13143	1.46e-05	0	-2.09e-05	-1	-1	-0.0267027	0.0458994	84698481	85807679
CARIES	TMD	3	79	0.99	1.5e-05	0.463959	1.02e-05	0.619663	-6.67e-06	-0.540354	-1	1	0.657763	88375764	89612939
CARIES	TMD	3	81	0.99	2.05e-05	0.517292	9.31e-06	0.301841	-1.38e-05	-1	-1	0.339934	0.101668	94250145	95088587
CARIES	TMD	3	83	0.99	2.45e-05	0.34521	1.51e-06	0.876274	-3.13e-06	-0.514951	-1	1	0.807761	96055533	97351955
CARIES	TMD	3	87	0.99	9.24e-07	0.973106	1.81e-05	0.434138	-4.08e-06	-1	-1	1	0.522668	100552523	101906989
CARIES	TMD	3	88	0.99	8.42e-06	0.841582	7.58e-06	0.718014	-7.99e-06	-1	-1	1	0.392863	101906990	103450271
CARIES	TMD	3	103	0.99	4.42e-05	0.120148	1.89e-06	0.952986	9.13e-06	1	-1	1	0.285386	118086930	118903053
CARIES	TMD	3	105	0.99	3.34e-05	0.194092	4.24e-06	0.694012	-8.49e-06	-0.713571	-1	1	0.573372	119759984	120574477
CARIES	TMD	3	106	0.99	4.63e-05	0.303244	4.64e-07	0	-4.63e-06	-1	-1	1	0.457162	120574478	121362442
CARIES	TMD	3	108	0.99	8.2e-07	0.97528	1.03e-06	0.93256	-9.21e-07	-1	-1	1	0.606977	122340833	123518507
CARIES	TMD	3	109	0.99	6.53e-06	0.852935	2.31e-06	0.902936	-3.88e-06	-1	-1	1	0.777707	123518508	124823006
CARIES	TMD	3	117	0.99	1.42e-05	0.600389	3.75e-05	0.0823639	1.06e-05	0.459946	-1	1	0.576635	132124019	132925967
CARIES	TMD	3	125	0.99	5.12e-05	0.233188	3.36e-05	0.0358073	-4.15e-05	-1	-1	-0.228123	0.0203642	141898979	142976707
CARIES	TMD	3	127	0.99	8.95e-06	0.723977	1.33e-05	0.364781	-1.09e-05	-1	-1	0.722572	0.188798	144408822	145211907
CARIES	TMD	3	128	0.99	8.06e-06	0.661548	1.26e-05	0.344097	-1.01e-05	-1	-1	0.945395	0.289423	145211908	145903838
CARIES	TMD	3	138	0.99	2.93e-05	0.345396	6.58e-06	0	-5.26e-06	-0.378738	-1	1	0.750739	156795411	157633700
CARIES	TMD	3	139	0.99	4.06e-05	0.00210712	6.65e-06	0	-1.64e-05	-1	-1	0.490349	0.209541	157633701	158460058
CARIES	TMD	3	145	0.99	1.76e-05	0.47581	1.81e-05	0.0273799	-3.45e-06	-0.193119	-1	0.924792	0.791754	163250113	164037360
CARIES	TMD	3	146	0.99	8.1e-08	0.995706	5.21e-07	0.972001	2.05e-07	1	-1	1	0.903781	164037361	165054911
CARIES	TMD	3	149	0.99	4.73e-05	0.234678	3.55e-07	0.984341	2.91e-06	0.710371	-1	1	0.882573	167118894	168972662
CARIES	TMD	3	157	0.99	2.18e-05	0.756472	3.45e-05	0.36731	-1.27e-05	-0.462546	-1	1	0.714283	176931164	178110322
CARIES	TMD	3	158	0.99	3.3e-05	0.255949	6.61e-08	0.995857	1.48e-06	1	-1	1	0.561322	178110323	179372165
CARIES	TMD	3	160	0.99	1.46e-05	0.62465	7.31e-06	0.752472	1.03e-05	1	-1	1	0.493349	181424324	183203155
CARIES	TMD	3	165	0.99	4.19e-05	0.538754	2.82e-05	0.40396	3.43e-05	1	-0.00530053	1	0.0507725	187939200	189451805
CARIES	TMD	3	173	0.99	3.4e-05	0.358312	2.67e-06	0.838231	-1.71e-06	-0.179718	-1	1	0.914762	195710291	196383152
CARIES	TMD	4	3	0.99	5.5e-05	0.2508	1.97e-06	0.813689	7.47e-06	0.716772	-1	1	0.653906	1529268	2468935
CARIES	TMD	4	8	0.99	1.02e-05	0.853613	3.01e-05	0.271966	-1.73e-05	-0.987999	-1	1	0.537601	5972710	7135819
CARIES	TMD	4	18	0.99	4.38e-06	0.823568	5.68e-06	0.758197	4.99e-06	1	-1	1	0.226842	14395887	14967147
CARIES	TMD	4	38	0.99	1.14e-06	0.956613	5.21e-05	0.14432	7.72e-06	1	-1	1	0.389551	34721846	35411236
CARIES	TMD	4	45	0.99	3.02e-05	0.473102	1.52e-05	0.190721	1.78e-05	0.831183	-0.776378	1	0.336931	40590542	41360937
CARIES	TMD	4	55	0.99	4.72e-05	0.250383	1.16e-05	0.564156	-2.34e-05	-1	-1	0.647565	0.208515	54659779	55681701
CARIES	TMD	4	67	0.99	2.69e-05	0.566302	4.21e-06	0.810995	-1.06e-05	-1	-1	1	0.334831	67616363	68742859
CARIES	TMD	4	70	0.99	1.59e-05	0.627423	3.55e-07	0.981298	-2.37e-06	-1	-1	1	0.621596	70516837	71468300
CARIES	TMD	4	74	0.99	4.13e-05	0.375654	8.8e-06	0.689969	2.63e-06	0.138114	-1	1	0.909665	76497359	78045637
CARIES	TMD	4	77	0.99	4.53e-06	0.838884	9.77e-06	0.662533	6.65e-06	1	-1	1	0.462201	79880102	81206182
CARIES	TMD	4	84	0.99	6.47e-06	0.834827	1.25e-05	0.450509	-1.48e-06	-0.164716	-1	1	0.926025	89244555	90236971
CARIES	TMD	4	88	0.99	1.08e-05	0.682922	1.3e-05	0.320323	1.18e-05	1	-0.858986	1	0.21113	93451600	94757265
CARIES	TMD	4	89	0.99	3.88e-06	0.918218	2.91e-06	0.819751	3.36e-06	1	-1	1	0.453341	94757266	96183801
CARIES	TMD	4	90	0.99	2.35e-05	0.568464	1.04e-05	0.604201	1.56e-05	1	-0.675168	1	0.165541	96183802	97540787
CARIES	TMD	4	95	0.99	5.72e-07	0.980102	4.42e-06	0.780461	1.59e-06	1	-1	1	0.671325	101132996	102544803
CARIES	TMD	4	96	0.99	1.56e-05	0.580731	1.8e-05	0.439809	7.51e-06	0.448145	-1	1	0.748849	102544804	104384534
CARIES	TMD	4	98	0.99	1.17e-05	0.668591	6.19e-06	0.77439	8.51e-06	1	-1	1	0.364903	105319196	106479155
CARIES	TMD	4	101	0.99	8.65e-05	0.0138567	1.69e-05	0.202769	-1.11e-05	-0.291529	-1	0.684168	0.580452	109122459	109978982
CARIES	TMD	4	104	0.99	3.26e-05	0.309981	2.16e-06	0.849642	8.4e-06	1	-1	1	0.319038	112830230	113916002
CARIES	TMD	4	107	0.99	4.33e-05	0.108901	1.61e-05	0.124925	1.08e-05	0.408741	-0.716772	1	0.511856	116204704	117313636
CARIES	TMD	4	133	0.99	4.5e-06	0.834005	2.82e-05	0.0785479	-1.13e-05	-1	-1	1	0.375684	142807915	144401042
CARIES	TMD	4	139	0.99	8.29e-06	0.651901	1.87e-06	0	-3.94e-06	-1	-1	0.729373	0.149083	151014323	152162098
CARIES	TMD	4	144	0.99	5.01e-05	0.312565	7.48e-05	0.00589807	-5.31e-05	-0.867787	-1	0.131513	0.0833129	157597310	159176073
CARIES	TMD	4	173	0.99	1.89e-05	0.470475	1.19e-05	0.674675	-4.43e-08	-0.00290029	-1	1	0.998131	185483263	186232882
CARIES	TMD	4	174	0.99	1.86e-05	0.643348	1.81e-05	0.349421	1.15e-05	0.625163	-1	1	0.580661	186232883	186881568
CARIES	TMD	4	177	0.99	1.39e-06	0.971384	3.38e-07	0	6.86e-07	1	-1	1	0.797231	189153280	189899573
CARIES	TMD	5	1	0.99	2.27e-05	0.52573	2.59e-06	0.778364	-7.67e-06	-1	-1	1	0.211637	10043	598320
CARIES	TMD	5	9	0.99	2.86e-05	0.626097	7.34e-06	0.689372	-1.45e-05	-1	-1	0.952395	0.215029	6936734	8079415
CARIES	TMD	5	12	0.99	1.48e-05	0.739114	6.67e-06	0.793833	9.93e-06	1	-1	1	0.356391	10549030	11850850
CARIES	TMD	5	15	0.99	2.32e-05	0.676094	7.47e-05	0.00897595	1.65e-05	0.394939	-1	1	0.603831	13608148	14910295
CARIES	TMD	5	17	0.99	1.06e-06	0.976936	2.34e-05	0.356857	4.97e-06	1	-1	1	0.7681	16592320	17803477
CARIES	TMD	5	30	0.99	5.63e-05	0	2.96e-05	0.371519	4.08e-05	1	0.380738	1	0.0099482	31679465	32727914
CARIES	TMD	5	33	0.99	1.12e-05	0.833941	7.94e-06	0.560673	-3.85e-06	-0.408741	-1	1	0.842183	35157147	36431967
CARIES	TMD	5	43	0.99	6.5e-06	0.81088	9.3e-06	0.427148	-7.78e-06	-1	-1	0.89799	0.192555	50164836	51203265
CARIES	TMD	5	59	0.99	2.49e-05	0.520332	3.52e-06	0.857277	-9.35e-06	-1	-1	1	0.448883	67096192	68006993
CARIES	TMD	5	63	0.99	7.19e-05	0	5.54e-06	0.485016	-7.41e-06	-0.371137	-1	1	0.693858	74245355	75239302
CARIES	TMD	5	66	0.99	2.29e-05	0.404648	1.54e-05	0.358022	-7.79e-06	-0.414941	-1	1	0.649911	77290256	79005158
CARIES	TMD	5	78	0.99	5.64e-06	0.87314	1.62e-05	0.365385	9.58e-06	1	-1	1	0.38888	91956906	93814604
CARIES	TMD	5	82	0.99	3.68e-05	0.168245	7.27e-05	0.0079803	2.49e-05	0.480748	-0.575958	1	0.405368	97316602	98567769
CARIES	TMD	5	99	0.99	2.98e-06	0.935483	1.46e-05	0.323865	6.6e-06	1	-0.981198	1	0.182331	116208001	117348497
CARIES	TMD	5	103	0.99	1.64e-05	0	1.87e-05	0.218751	-5.06e-06	-0.289329	-1	1	0.786399	120371858	120960737
CARIES	TMD	5	114	0.99	0.000241512	0.00606823	1.27e-06	0.94731	1.75e-05	1	-0.463946	1	0.112966	132554691	134556570
CARIES	TMD	5	118	0.99	0.000105446	0.0484993	3.16e-05	0.027272	4.71e-05	0.816582	-0.127313	1	0.0838103	139408117	141253830
CARIES	TMD	5	121	0.99	0.000167446	0.0212308	1.7e-05	0.262202	3.73e-05	0.69817	-0.588959	1	0.317374	143605909	145319096
CARIES	TMD	5	148	0.99	5.71e-05	0.14574	1.9e-05	0.391711	-3.3e-05	-1	-1	0.0859086	0.0640416	176180302	177659902
CARIES	TMD	5	149	0.99	1.96e-05	0.706264	2.36e-05	0.507512	2.15e-05	1	-1	1	0.266595	177659903	178595252
CARIES	TMD	6	3	0.99	5.26e-05	0.323147	9.33e-06	0.678662	2.15e-06	0.0971097	-1	1	0.927931	2746532	3964072
CARIES	TMD	6	10	0.99	4.35e-05	0	4.2e-05	0.0573978	-1.82e-05	-0.425143	-1	0.640564	0.465114	10416551	11790671
CARIES	TMD	6	13	0.99	8.91e-06	0.76873	1.56e-05	0.673575	1.18e-05	1	-1	1	0.541529	15069422	16566882
CARIES	TMD	6	17	0.99	2.07e-05	0.494324	1.03e-05	0	-1.46e-05	-1	-1	0.884988	0.257387	18775023	19449152
CARIES	TMD	6	18	0.99	6.58e-07	0.988789	1.21e-05	0.68331	-2.83e-06	-1	-1	1	0.678229	19449153	20418020
CARIES	TMD	6	23	0.99	2.01e-05	0.625143	2.74e-05	0.387943	-2.35e-05	-1	-1	0.888589	0.252948	23939307	24950379
CARIES	TMD	6	28	0.99	1.32e-07	0.996135	5.3e-06	0.670076	8.37e-07	1	-1	1	0.885023	33194976	33864262
CARIES	TMD	6	36	0.99	5.38e-05	0.386314	4.34e-05	0.0553279	5.03e-06	0.10411	-1	1	0.867721	42103739	43770626
CARIES	TMD	6	39	0.99	0.000145604	0.0210464	2.46e-05	0	-1.26e-05	-0.209921	-0.962596	0.693769	0.658582	45408422	46430701
CARIES	TMD	6	41	0.99	9.03e-06	0.71108	3.71e-06	0.739713	5.79e-06	1	-1	1	0.354887	47313444	48393981
CARIES	TMD	6	48	0.99	0.000107787	0.0238997	5.31e-06	0.735038	-2.39e-05	-1	-1	0.162116	0.075745	54452768	55469137
CARIES	TMD	6	49	0.99	7.92e-06	0.737036	1.53e-05	0	-6.8e-06	-0.617762	-1	1	0.641566	55469138	56200985
CARIES	TMD	6	57	0.99	6.53e-07	0.982996	2.94e-06	0.782137	1.39e-06	1	-1	1	0.736821	66445496	67036787
CARIES	TMD	6	60	0.99	9.43e-05	0.091899	1.54e-05	0.460456	-5.52e-06	-0.144914	-1	1	0.843489	68547495	69294227
CARIES	TMD	6	84	0.99	5.35e-05	0.110647	2.66e-05	0.236976	1.27e-05	0.337334	-0.935394	1	0.584665	92953799	93696825
CARIES	TMD	6	103	0.99	2.3e-07	0	6.81e-06	0.579164	-1.25e-06	-1	-1	1	0.871591	115062812	116132147
CARIES	TMD	6	110	0.99	2.19e-05	0.343835	7.86e-06	0.347552	9.55e-06	0.728173	-1	1	0.505301	121908064	122929290
CARIES	TMD	6	111	0.99	2.27e-05	0.560464	1.37e-05	0.406883	-1.76e-05	-1	-1	0.340334	0.10691	122929291	123854857
CARIES	TMD	6	130	0.99	1.32e-05	0.659117	9.87e-06	0.628989	1.14e-05	1	-1	1	0.406706	148184845	149278798
CARIES	TMD	6	137	0.99	4.71e-05	0.292653	1.2e-07	0.993036	-2.38e-06	-1	-1	1	0.794744	154462011	155523957
CARIES	TMD	6	145	0.99	2.87e-06	0.937214	1.35e-05	0.365208	6.24e-06	1	-1	1	0.571608	162254230	163336361
CARIES	TMD	6	147	0.99	1.38e-05	0.810762	3.92e-06	0.822644	-7.34e-06	-1	-1	1	0.597777	164687463	165835953
CARIES	TMD	7	3	0.99	2.27e-05	0.311468	3.56e-05	0.0712579	2.11e-05	0.742374	-0.607961	1	0.283983	1366973	2473749
CARIES	TMD	7	5	0.99	1.68e-05	0.621643	4.48e-06	0.700597	3.17e-06	0.366137	-1	1	0.83299	3100212	4139431
CARIES	TMD	7	14	0.99	1.09e-05	0.580189	6.68e-06	0.687879	3.12e-06	0.365337	-1	1	0.791794	9900802	10481677
CARIES	TMD	7	18	0.99	3.3e-05	0.275043	1.71e-05	0.191175	2.18e-05	0.918992	-0.531353	1	0.205862	12694916	13213541
CARIES	TMD	7	19	0.99	7.1e-06	0.825577	1.47e-05	0.282626	1.02e-05	1	-1	1	0.279251	13213542	13676747
CARIES	TMD	7	20	0.99	8.96e-06	0	1.65e-05	0.602559	1.22e-05	1	-1	1	0.47705	13676748	15013694
CARIES	TMD	7	25	0.99	3.19e-05	0.459217	1.26e-06	0	-6.33e-06	-1	-1	1	0.26099	19131027	20122179
CARIES	TMD	7	28	0.99	2.09e-05	0.550351	3.16e-05	0.383863	2.57e-05	1	-0.421942	1	0.130564	22165061	23106680
CARIES	TMD	7	37	0.99	8.19e-06	0	3.78e-09	0.999365	-1.76e-07	-1	-1	1	0.837304	32460229	33159277
CARIES	TMD	7	50	0.99	6.36e-05	0.248725	1.37e-05	0.617299	2.96e-05	1	-0.335534	1	0.115621	47253455	48363585
CARIES	TMD	7	54	0.99	2.93e-05	0.369517	5.45e-06	0.773252	-1.26e-05	-1	-1	1	0.247948	50894509	51951647
CARIES	TMD	7	55	0.99	3.3e-05	0.425393	5.85e-06	0.672737	-6.33e-06	-0.455546	-1	1	0.73927	51951648	52635123
CARIES	TMD	7	57	0.99	7.79e-05	0.180009	6.44e-06	0.72875	-2.24e-05	-1	-1	0.958396	0.289062	53176524	54086987
CARIES	TMD	7	66	0.99	7.24e-07	0.954659	6.81e-06	0.489521	7.33e-07	0.329933	-1	1	0.931963	65294278	66453993
CARIES	TMD	7	71	0.99	1.19e-05	0.745175	9.9e-06	0.778856	-1.08e-05	-1	-1	1	0.428902	70144615	71215741
CARIES	TMD	7	78	0.99	7.21e-05	0.178141	1.88e-05	0.353317	-3.68e-05	-1	-1	0.30453	0.122466	80055722	81533566
CARIES	TMD	7	89	0.99	1.25e-05	0.721202	2.02e-05	0.181883	-1.59e-05	-1	-1	0.447945	0.128039	95174848	96564981
CARIES	TMD	7	91	0.99	3.27e-05	0.368993	4.7e-06	0.788938	4.22e-06	0.339934	-1	1	0.785605	97420208	98173564
CARIES	TMD	7	92	0.99	1.42e-05	0.604999	3.09e-06	0.726001	-4.4e-07	-0.0663066	-1	1	0.970586	98173565	99465540
CARIES	TMD	7	93	0.99	7.01e-06	0.728642	1.38e-06	0.958107	3.11e-06	1	-1	1	0.668798	99465541	100849307
CARIES	TMD	7	95	0.99	1.99e-05	0.468604	4.85e-06	0.73097	9.84e-06	1	-1	1	0.38904	101950749	103191322
CARIES	TMD	7	96	0.99	2.92e-05	0.221376	1.22e-05	0.759924	6.62e-06	0.350935	-1	1	0.73632	103191323	104109231
CARIES	TMD	7	102	0.99	4.04e-05	0.0509192	3.97e-06	0.765918	4.68e-06	0.369537	-1	1	0.759074	110479480	111795299
CARIES	TMD	7	110	0.99	1.34e-05	0.660051	5.06e-05	0.0503575	2.51e-05	0.962596	-0.783378	1	0.290788	121946053	123859746
CARIES	TMD	7	113	0.99	9.27e-06	0.765424	5.37e-06	0.71949	-7.06e-06	-1	-1	0.741774	0.152023	126640873	127903738
CARIES	TMD	7	114	0.99	2.92e-05	0.400023	4.49e-05	0.035385	-1.17e-06	-0.0323032	-1	1	0.961449	127903739	128779173
CARIES	TMD	7	121	0.99	2.66e-06	0.939027	5.77e-06	0.805219	3.92e-06	1	-1	1	0.5385	137657460	138755107
CARIES	TMD	7	125	0.99	2.18e-05	0.485466	2.23e-05	0.0638668	-2.2e-05	-1	-1	0.179718	0.0864566	144324465	145415775
CARIES	TMD	8	11	0.99	4.65e-05	0.373164	1.66e-05	0.481848	3.03e-06	0.109111	-1	1	0.916744	4893121	5566269
CARIES	TMD	8	19	0.99	4.22e-05	0.455413	7.98e-06	0.370326	1.81e-06	0.0985099	-1	1	0.928666	10478852	11466761
CARIES	TMD	8	29	0.99	2.65e-05	0.305181	3.06e-05	0.196092	-6.95e-06	-0.244124	-1	1	0.750422	16988031	17492672
CARIES	TMD	8	43	0.99	8.38e-05	0.136513	5.36e-06	0	6.37e-06	0.30053	-1	1	0.797469	28344177	29744540
CARIES	TMD	8	46	0.99	2.36e-05	0.442401	9.1e-06	0.267311	-1.47e-05	-1	-1	0.435144	0.141099	32454963	33982537
CARIES	TMD	8	47	0.99	8.97e-05	0.0115054	1.01e-05	0.247863	5.51e-06	0.183518	-0.872387	1	0.816536	33982538	34792220
CARIES	TMD	8	55	0.99	1.3e-05	0.558691	1.58e-05	0.385872	-1.44e-05	-1	-1	0.614761	0.162445	49044814	50288660
CARIES	TMD	8	59	0.99	4.92e-06	0.812599	2.8e-05	0.178791	-1.17e-05	-1	-1	1	0.423542	53108911	54119373
CARIES	TMD	8	65	0.99	1.09e-05	0.77037	3.16e-05	0.0523937	1.86e-05	1	-0.448745	1	0.135078	59555978	60476248
CARIES	TMD	8	81	0.99	1.46e-05	0.559729	5.46e-06	0.743801	-8.93e-06	-1	-1	0.674767	0.150259	77377990	78633659
CARIES	TMD	8	83	0.99	1.65e-05	0.586125	2.11e-07	0.988424	1.86e-06	1	-1	1	0.763488	79756170	81340231
CARIES	TMD	8	86	0.99	4.29e-05	0	2.42e-05	0	-1.1e-05	-0.340934	-1	1	0.723409	83730338	85116734
CARIES	TMD	8	93	0.99	1.45e-05	0.793713	1.63e-05	0	-4.18e-06	-0.272127	-1	1	0.844021	92876621	94999066
CARIES	TMD	8	123	0.99	4.67e-05	0.163345	1.09e-05	0.433987	-8.56e-06	-0.379938	-1	1	0.655283	129291119	130383563
CARIES	TMD	8	136	0.99	9.5e-05	0.0118883	2.47e-05	0.310033	5.29e-06	0.109111	-0.90359	0.939794	0.835912	142611890	143611461
CARIES	TMD	8	138	0.99	2.36e-05	0.31753	2.89e-06	0.80904	4.11e-06	0.49655	-1	1	0.768706	144934289	146303787
CARIES	TMD	9	2	0.99	5.37e-06	0.848684	1.43e-06	0.907216	-2.78e-06	-1	-1	1	0.797336	653662	1103598
CARIES	TMD	9	17	0.99	2.73e-05	0.480336	1.51e-05	0.289032	5.72e-06	0.281928	-1	1	0.75406	12044916	12664858
CARIES	TMD	9	19	0.99	6.52e-06	0.816567	2.89e-05	0.164333	-1.37e-05	-1	-1	1	0.264849	13512853	14244747
CARIES	TMD	9	29	0.99	5.76e-05	0.275346	7.01e-06	0.62474	3.39e-06	0.168517	-1	1	0.878827	21674033	23091193
CARIES	TMD	9	46	0.99	8.77e-06	0.805636	7.65e-06	0.521801	-6.51e-06	-0.793979	-1	1	0.638241	70939678	72288878
CARIES	TMD	9	49	0.99	8.37e-06	0.569461	2.36e-05	0.210505	1.4e-05	1	-0.684168	1	0.193336	74950319	76197744
CARIES	TMD	9	54	0.99	8.62e-05	0.0545966	2.39e-06	0.846401	1.44e-05	1	-1	1	0.311141	80137025	81161597
CARIES	TMD	9	56	0.99	9.35e-06	0.865364	4.6e-05	0.004613	-2.07e-05	-1	-1	0.163916	0.0768399	82601466	83455502
CARIES	TMD	9	63	0.99	2.79e-05	0.507707	5.99e-06	0.787819	-1.29e-05	-1	-1	1	0.25134	90890980	91643255
CARIES	TMD	9	64	0.99	9.86e-06	0	4.95e-07	0.967996	-9.49e-07	-0.429543	-1	1	0.950884	91643256	92500277
CARIES	TMD	9	73	0.99	4.6e-05	0.352339	3.43e-06	0	1.09e-05	0.863186	-1	1	0.627028	100310518	101596750
CARIES	TMD	9	77	0.99	7.91e-05	0.158661	2.22e-06	0.831072	-1.33e-05	-1	-1	0.880988	0.207266	105043412	105846545
CARIES	TMD	9	94	0.99	2.34e-05	0.679484	2.54e-06	0.922827	-7.71e-06	-1	-1	1	0.51005	121008530	122677719
CARIES	TMD	9	98	0.99	1.32e-05	0.734305	6.04e-06	0.767396	8.94e-06	1	-1	1	0.326199	126092932	127184582
CARIES	TMD	9	101	0.99	3.61e-05	0.266657	9.55e-06	0.571225	-2.05e-07	-0.0111011	-1	1	0.991374	129617772	130902727
CARIES	TMD	9	102	0.99	1.77e-05	0.601665	8.94e-06	0.446341	-1.26e-05	-1	-1	0.645165	0.166934	130902728	132193798
CARIES	TMD	9	108	0.99	1.33e-05	0.781946	5.75e-05	0.0325576	-1.09e-05	-0.394539	-1	1	0.685995	136770927	137593527
CARIES	TMD	10	26	0.99	6.62e-05	0.254465	1.18e-05	0.264245	2.06e-05	0.739974	-0.766977	1	0.363506	21477693	23365685
CARIES	TMD	10	37	0.99	2.4e-05	0.77754	3.8e-06	0.773062	-9.56e-06	-1	-1	0.521752	0.12031	32457294	33655458
CARIES	TMD	10	41	0.99	5.75e-05	0.121737	3.25e-06	0.727616	-1.12e-05	-0.821582	-1	1	0.481196	37561444	38566460
CARIES	TMD	10	43	0.99	3.48e-05	0.255189	5.09e-06	0.757179	-1.33e-05	-1	-1	0.693969	0.176171	42984428	43769842
CARIES	TMD	10	45	0.99	1.04e-06	0.974111	4.23e-06	0.821695	-5.53e-07	-0.263726	-1	1	0.972722	44893847	46327144
CARIES	TMD	10	47	0.99	2.87e-05	0.330773	5.64e-07	0	-4.03e-06	-1	-1	1	0.488693	49197321	50145673
CARIES	TMD	10	49	0.99	1.4e-06	0.969826	7.04e-07	0	-9.94e-07	-1	-1	1	0.702267	51724040	53129609
CARIES	TMD	10	51	0.99	4.61e-06	0.918984	5.42e-05	0.228438	-1.58e-05	-1	-1	1	0.233845	53919162	55104428
CARIES	TMD	10	59	0.99	1.85e-05	0.604627	1.63e-05	0.602686	1.74e-05	1	-1	1	0.366249	62626466	64069687
CARIES	TMD	10	62	0.99	0.000129854	0.00334674	2.4e-05	0.25676	-4.14e-05	-0.741374	-1	0.456146	0.23483	66510388	67146043
CARIES	TMD	10	70	0.99	7.11e-07	0.955582	5.48e-06	0.456328	1.97e-06	1	-1	1	0.459065	73514215	75694023
CARIES	TMD	10	77	0.99	4.12e-05	0.276868	3.54e-05	0.328721	3.14e-06	0.0823082	-1	1	0.912512	82378049	83596350
CARIES	TMD	10	81	0.99	1.03e-05	0.589261	2.66e-06	0.802434	-5.25e-06	-1	-1	0.710171	0.148878	86459981	87287935
CARIES	TMD	10	87	0.99	1.38e-05	0.521	6.75e-06	0.520661	-9.65e-06	-1	-1	0.861586	0.217875	92911507	94503299
CARIES	TMD	10	88	0.99	4.83e-06	0.84288	1.25e-05	0.422552	-1.79e-06	-0.230523	-1	1	0.899558	94503300	95528160
CARIES	TMD	10	89	0.99	8.66e-06	0.672637	3.08e-06	0.861449	3.34e-06	0.647365	-1	1	0.800759	95528161	97040172
CARIES	TMD	10	90	0.99	1.26e-06	0.967107	4.72e-05	0.0881928	7.7e-06	1	-1	1	0.316979	97040173	98005994
CARIES	TMD	10	104	0.99	1.4e-05	0.751835	4.97e-06	0.780837	-8.36e-06	-1	-1	1	0.32168	114255955	115588903
CARIES	TMD	10	105	0.99	3.93e-06	0.896608	1.74e-05	0.423339	-8.28e-06	-1	-1	1	0.589011	115588904	116845213
CARIES	TMD	10	113	0.99	7.06e-06	0.822781	5.74e-05	0.172682	6.99e-06	0.346935	-1	1	0.814131	124894143	125798319
CARIES	TMD	11	6	0.99	3.24e-05	0.54138	2.33e-05	0.241278	2.75e-05	1	-0.670967	1	0.221493	4405708	4946051
CARIES	TMD	11	12	0.99	3.38e-05	0.169644	1.2e-05	0.397623	1.15e-05	0.573157	-0.934593	1	0.463133	9080940	10370100
CARIES	TMD	11	14	0.99	2.26e-05	0.604125	3.64e-05	0.156962	-2.86e-05	-1	-1	0.112511	0.0677468	11081300	11632650
CARIES	TMD	11	25	0.99	1.47e-06	0.970433	4.24e-06	0.80537	6.79e-07	0.271927	-1	1	0.966365	22368744	23164544
CARIES	TMD	11	33	0.99	3.57e-05	0.218528	9.56e-06	0.448688	6.02e-06	0.325733	-1	1	0.711925	29530461	30570129
CARIES	TMD	11	35	0.99	2.87e-05	0.367887	1.11e-05	0.48221	-1.36e-05	-0.759776	-1	0.871587	0.324886	32065772	32830422
CARIES	TMD	11	37	0.99	4.84e-05	0.309088	1.59e-05	0.323402	-8.31e-06	-0.29993	-1	1	0.692115	33905328	34672697
CARIES	TMD	11	38	0.99	2.07e-05	0.499303	6.57e-06	0.698321	1.16e-05	1	-1	1	0.286305	34672698	35500367
CARIES	TMD	11	52	0.99	1.55e-05	0.454032	3.14e-06	0.754908	6.98e-06	1	-1	1	0.349966	49386072	50217008
CARIES	TMD	11	55	0.99	7.77e-07	0.980583	2.13e-06	0.913223	1.29e-06	1	-1	1	0.669636	51581596	55477633
CARIES	TMD	11	62	0.99	5.39e-06	0.875058	1.68e-05	0.417951	-9.52e-06	-1	-1	0.984998	0.193358	60515106	61717117
CARIES	TMD	11	73	0.99	4.58e-05	0.577191	1.29e-05	0.626485	-2.43e-05	-1	-1	0.956196	0.259912	75445254	76518906
CARIES	TMD	11	87	0.99	3.22e-05	0	9.73e-07	0.878647	5.6e-06	1	-1	1	0.395062	89209739	90199932
CARIES	TMD	11	95	0.99	7.54e-05	0.024384	5.3e-06	0.738582	5.76e-06	0.288129	-1	1	0.774843	97091672	98145570
CARIES	TMD	11	122	0.99	0.000117225	0	5.36e-05	0.0137679	-6.28e-06	-0.0791079	-0.784178	0.724972	0.854021	126304241	127306871
CARIES	TMD	11	125	0.99	2.65e-05	0.412884	7.61e-06	0.675231	7.11e-06	0.50095	-1	1	0.68657	129451785	130500783
CARIES	TMD	11	129	0.99	1.11e-06	0.977791	2.34e-05	0.391138	5.1e-06	1	-1	1	0.531269	133521643	134351064
CARIES	TMD	12	12	0.99	4.73e-05	0.0448529	1.34e-05	0.344691	1.96e-05	0.779978	-0.454345	1	0.2038	10946141	11742149
CARIES	TMD	12	21	0.99	6.4e-05	0.101477	5.47e-07	0.981085	5.91e-06	1	-1	1	0.719828	20074931	20866285
CARIES	TMD	12	23	0.99	3.94e-05	0.374434	9.71e-06	0.600068	-7.85e-06	-0.40154	-1	1	0.690265	21572253	22928055
CARIES	TMD	12	38	0.99	1.9e-05	0	1.76e-05	0.310761	1.83e-05	1	0.167917	1	0.0364056	38108285	38746760
CARIES	TMD	12	39	0.99	2.93e-05	0.270921	7.22e-06	0.635751	1.45e-05	1	-0.932993	1	0.286163	38746761	40017396
CARIES	TMD	12	42	0.99	9.24e-09	0.999852	2.7e-06	0.85	-1.58e-07	-1	-1	1	0.894682	42117737	43072679
CARIES	TMD	12	43	0.99	8.73e-06	0.708701	1.01e-05	0.33046	9.38e-06	1	-1	1	0.327351	43072680	43980531
CARIES	TMD	12	46	0.99	7.49e-06	0.699094	3.55e-05	0.19011	-1.63e-05	-1	-1	1	0.326945	46037745	47499603
CARIES	TMD	12	52	0.99	1.39e-05	0.746092	8.82e-06	0.648395	-1.11e-05	-1	-1	1	0.226332	53039988	54371448
CARIES	TMD	12	55	0.99	2.32e-05	0.636359	5.64e-07	0.959302	-3.62e-06	-1	-1	1	0.402045	56987106	58748139
CARIES	TMD	12	60	0.99	2.86e-05	0.219051	3.45e-06	0.865475	9.94e-06	1	-1	1	0.420355	63764112	64403857
CARIES	TMD	12	75	0.99	3.53e-05	0.124326	5.76e-07	0	1.86e-06	0.411741	-1	1	0.866755	80952473	81843890
CARIES	TMD	12	81	0.99	1.42e-05	0.575579	2.43e-05	0.209939	1.78e-05	0.956996	-0.680168	1	0.231791	86933477	88344764
CARIES	TMD	12	89	0.99	3.97e-05	0.39899	1.22e-05	0.413008	4.32e-06	0.19632	-1	1	0.837228	96828315	97814021
CARIES	TMD	12	91	0.99	0.000181012	0.0137358	2.6e-06	0.877164	-2.17e-05	-1	-1	1	0.253852	99244338	100931423
CARIES	TMD	12	112	0.99	9.25e-06	0	3.35e-05	0.00470583	-1.76e-05	-1	-1	0.487149	0.171151	123396635	124843768
CARIES	TMD	12	117	0.99	2.1e-06	0	2.86e-05	0.362543	-7.76e-06	-1	-1	1	0.400767	128372589	129170296
CARIES	TMD	13	2	0.99	8.33e-07	0.976185	1.43e-06	0.853551	-1.09e-06	-1	-1	1	0.879022	19648629	20491181
CARIES	TMD	13	6	0.99	6.88e-05	0.192545	8.2e-06	0.740947	2.37e-05	1	0.140714	1	0.0328839	23729050	24818333
CARIES	TMD	13	12	0.99	5.61e-05	0.284616	1.84e-06	0.928021	8.07e-06	0.79538	-1	1	0.750014	30068526	31433218
CARIES	TMD	13	14	0.99	6.34e-05	0.132869	4.35e-06	0.845509	1.66e-05	1	-0.917392	1	0.226338	32986687	34722391
CARIES	TMD	13	33	0.99	5.3e-05	0.368992	2.57e-05	0.120396	8.69e-06	0.235524	-1	1	0.730396	53336572	54684856
CARIES	TMD	13	37	0.99	3.21e-05	0.311359	3.64e-06	0.726977	-1.5e-06	-0.138914	-1	1	0.91919	58245844	59751795
CARIES	TMD	13	70	0.99	6.22e-05	0.216255	7.21e-06	0.837372	-2.12e-05	-1	-1	1	0.267703	91764205	93285142
CARIES	TMD	13	85	0.99	2.68e-05	0.472939	3.21e-05	0.195741	3.55e-07	0.0121012	-1	1	0.987434	109156766	109813576
CARIES	TMD	13	91	0.99	1.03e-07	0.996237	2.08e-05	0.277314	1.46e-06	1	-1	1	0.626179	114302562	115109851
CARIES	TMD	14	16	0.99	1.11e-05	0.637352	4.22e-05	0.0993365	1.45e-06	0.0671067	-1	1	0.950452	36422078	37282012
CARIES	TMD	14	18	0.99	0.000113805	0.124364	3.08e-05	0.139275	-3.35e-05	-0.566557	-1	0.440744	0.265328	38722115	40343754
CARIES	TMD	14	32	0.99	2.51e-05	0	1.91e-06	0.928942	-4.03e-06	-0.582358	-1	1	0.847585	52760554	54359598
CARIES	TMD	14	38	0.99	8.34e-06	0.66292	1.84e-05	0.157944	1.24e-05	1	-0.838784	1	0.243048	59447538	60099482
CARIES	TMD	14	53	0.99	2.45e-05	0.595544	6.55e-06	0.632715	8.9e-06	0.70217	-1	1	0.645111	76694202	77425453
CARIES	TMD	14	54	0.99	3.11e-05	0.419064	2.47e-06	0.824368	-8.77e-06	-1	-1	1	0.244904	77425454	78374053
CARIES	TMD	14	62	0.99	1.15e-05	0.67686	2.07e-05	0.484682	1.54e-05	1	-0.925793	1	0.232276	87350276	88208595
CARIES	TMD	14	66	0.99	6.81e-05	0.117809	1.37e-05	0.541689	2.27e-05	0.743574	-0.710971	1	0.326254	92101229	93386328
CARIES	TMD	14	69	0.99	1.27e-05	0.74126	5.11e-06	0.829255	7.87e-06	0.977198	-1	1	0.711476	95946793	97174314
CARIES	TMD	14	71	0.99	1.44e-05	0.432062	7.37e-06	0.568224	1.03e-05	1	-1	1	0.303761	98268392	98885322
CARIES	TMD	14	72	0.99	1.3e-05	0.825009	4.42e-06	0.827311	3.18e-06	0.418942	-1	1	0.886858	98885323	99474533
CARIES	TMD	14	74	0.99	0.000104762	0.139316	2.83e-06	0.862684	1.72e-05	1	-0.316532	1	0.0941045	100786190	102004377
CARIES	TMD	15	5	0.99	7.3e-05	0.159862	1.26e-05	0.756017	-3.04e-05	-1	-1	0.968597	0.337462	26392948	27563172
CARIES	TMD	15	8	0.99	1.1e-05	0.708926	1.11e-05	0.423546	1.11e-05	1	-1	1	0.447806	30604120	32177320
CARIES	TMD	15	18	0.99	6.08e-05	0.153295	1.9e-05	0.0306941	3.4e-05	1	-0.194119	1	0.0977464	44987756	46022642
CARIES	TMD	15	22	0.99	3.34e-05	0.169623	8.82e-06	0.156069	9.5e-06	0.553755	-0.786379	1	0.47138	49260007	50195876
CARIES	TMD	15	37	0.99	1.45e-05	0.640309	8.75e-06	0.654601	1.13e-05	1	-1	1	0.421109	67396521	69089815
CARIES	TMD	15	38	0.99	2.21e-05	0.626771	1.05e-06	0.957682	-4.82e-06	-1	-1	1	0.676429	69089816	70767983
CARIES	TMD	15	43	0.99	3.18e-06	0.904485	1.73e-08	0.998231	-1.51e-07	-0.643764	-1	1	0.987008	76401953	77897163
CARIES	TMD	16	8	0.99	2.22e-05	0.470712	2.01e-05	0.379963	-7.5e-06	-0.354935	-1	1	0.720456	7051430	7704354
CARIES	TMD	16	12	0.99	5.82e-07	0.973149	7.55e-06	0.247158	2.1e-06	1	-1	1	0.675477	9754797	10351808
CARIES	TMD	16	13	0.99	2.16e-05	0	7.36e-07	0.96844	3.99e-06	1	-1	1	0.385171	10351809	11022542
CARIES	TMD	16	21	0.99	1.83e-05	0.530949	4.91e-06	0.597517	-9.49e-06	-1	-1	1	0.336311	20351262	22667048
CARIES	TMD	16	31	0.99	1.97e-05	0.682782	4.68e-06	0.815177	9.61e-06	1	-1	1	0.301951	50467034	52041336
CARIES	TMD	16	38	0.99	2.14e-05	0.540003	2.77e-06	0.915449	-7.71e-06	-1	-1	1	0.263875	59885500	61092844
CARIES	TMD	16	39	0.99	4.42e-05	0.224322	1.12e-05	0.535599	2.13e-06	0.0959096	-1	1	0.915765	61092845	62607090
CARIES	TMD	16	51	0.99	1.8e-06	0.945483	1.04e-05	0	1.84e-06	0.425743	-1	1	0.902749	74889128	75525959
CARIES	TMD	16	53	0.99	2.63e-05	0.45137	2.4e-05	0	-2.51e-05	-1	-1	0.538354	0.184087	76635468	77270665
CARIES	TMD	16	61	0.99	7.78e-05	0.143535	2.41e-05	0.231992	1.93e-05	0.445345	-0.718772	1	0.44136	82310205	83077869
CARIES	TMD	16	64	0.99	2.12e-05	0	8.71e-06	0.652421	1.36e-05	1	-0.535354	1	0.129123	84440155	85146805
CARIES	TMD	16	65	0.99	2.09e-05	0.542993	6.58e-06	0.801323	-1.1e-05	-0.937994	-1	1	0.606358	85146806	86058597
CARIES	TMD	17	1	0.99	1.33e-05	0	3.55e-06	0.814891	-6.86e-06	-1	-1	1	0.303717	52	815653
CARIES	TMD	17	25	0.99	2.63e-05	0.643784	2.5e-05	0.293888	-2.57e-05	-1	-1	0.80318	0.233617	29783142	31318753
CARIES	TMD	17	29	0.99	3.01e-05	0.422714	1.28e-05	0.501375	1.96e-05	1	-0.420742	1	0.129758	34474612	36116884
CARIES	TMD	17	31	0.99	7.76e-05	0.383848	1.59e-05	0.135342	2.34e-05	0.665367	-0.667967	1	0.315585	37361179	38880481
CARIES	TMD	17	37	0.99	2.33e-05	0.376085	1.88e-05	0.378932	1.02e-05	0.485549	-1	1	0.56995	45883902	47516224
CARIES	TMD	17	39	0.99	2.13e-05	0.465544	7e-05	0.0895322	-7.84e-06	-0.20292	-1	1	0.77838	48722591	49909298
CARIES	TMD	17	53	0.99	2.55e-05	0.586135	4.51e-06	0.826569	1.07e-05	1	-1	1	0.549974	68176220	69245590
CARIES	TMD	18	6	0.99	4.76e-05	0.319026	1.91e-05	0.417353	-3.01e-05	-1	-1	-0.00750075	0.0488306	4603962	5575812
CARIES	TMD	18	10	0.99	2.73e-05	0.473178	1.41e-08	0.999407	-6.21e-07	-1	-1	1	0.73773	8788525	9816164
CARIES	TMD	18	14	0.99	2.66e-05	0.456683	2.28e-05	0.107046	9.13e-06	0.370737	-1	1	0.602637	12735559	13641479
CARIES	TMD	18	26	0.99	1.3e-05	0.690575	2.8e-05	0.0576263	-2.79e-06	-0.146115	-1	1	0.880509	30401129	32458907
CARIES	TMD	18	33	0.99	2.04e-05	0.512555	2.11e-05	0.299313	-2.08e-05	-1	-1	0.278128	0.0968475	40471408	41425454
CARIES	TMD	18	44	0.99	1.16e-05	0.620167	4.55e-06	0.756253	7.2e-06	0.991599	-1	1	0.623632	52512524	53762996
CARIES	TMD	18	45	0.99	7.2e-05	0.0594978	1.4e-05	0.446931	1.52e-05	0.478548	-0.763776	1	0.456175	53762997	54957867
CARIES	TMD	18	58	0.99	1.99e-05	0.609287	7.31e-06	0.583169	8.35e-06	0.692969	-1	1	0.618325	67195981	68051035
CARIES	TMD	19	3	0.99	1.61e-05	0.745548	2.67e-06	0.82876	-6.57e-06	-1	-1	1	0.432795	1515921	2253174
CARIES	TMD	19	7	0.99	2.69e-05	0.601058	1.42e-05	0.53057	5.29e-06	0.270727	-1	1	0.80366	4741719	5478684
CARIES	TMD	19	15	0.99	3.86e-05	0.693843	9.55e-07	0.954244	-1.74e-06	-0.286129	-1	1	0.936894	13213187	13968319
CARIES	TMD	19	23	0.99	5.79e-05	0.365841	2.02e-06	0.857197	-1.08e-05	-1	-1	0.921992	0.18713	19749167	20485499
CARIES	TMD	19	24	0.99	9.59e-06	0.62361	6.67e-07	0.945728	-2.53e-06	-1	-1	1	0.628495	20485500	21155862
CARIES	TMD	19	25	0.99	2.12e-06	0.87759	1.21e-05	0.274468	5.05e-06	1	-1	1	0.524434	21155863	21822653
CARIES	TMD	19	38	0.99	4.43e-06	0.780426	2.16e-05	0.356186	9.79e-06	1	-1	1	0.316726	36638123	38472870
CARIES	TMD	19	42	0.99	1.54e-05	0.537881	2.5e-05	0.25264	6.07e-06	0.308931	-1	1	0.742842	41004106	41733463
CARIES	TMD	19	48	0.99	4.57e-05	0.252045	6.58e-05	0.00494262	-2.97e-05	-0.541354	-1	0.49755	0.34974	47752728	48573065
CARIES	TMD	19	52	0.99	3.23e-05	0.506688	6.64e-05	0.0523481	-4.63e-05	-1	-1	0.00630063	0.0511565	51259179	51903804
CARIES	TMD	19	54	0.99	3.9e-05	0.437966	1.4e-05	0.35789	-7.57e-06	-0.323932	-1	1	0.684014	52678749	53431217
CARIES	TMD	19	61	0.99	0.00017447	0.00786988	2.82e-05	0.181537	2.51e-05	0.357936	-0.450945	0.984598	0.378945	57143510	57959952
CARIES	TMD	20	1	0.99	2.11e-05	0.514974	4.99e-05	0	1.58e-05	0.485149	-1	1	0.538818	60795	884241
CARIES	TMD	20	28	0.99	3.3e-05	0.0949794	2.7e-06	0	-9.43e-06	-1	-1	0.853985	0.207261	25181039	26318858
CARIES	TMD	20	37	0.99	7.49e-06	0.783474	5.75e-06	0.712753	6.56e-06	1	-1	1	0.614571	41351515	42185671
CARIES	TMD	20	39	0.99	6.58e-06	0.793638	6.14e-06	0.740811	-6.36e-06	-1	-1	1	0.665347	43008891	44072210
CARIES	TMD	20	43	0.99	0.000135772	0.0981747	1.87e-06	0.881071	-1.59e-05	-1	-1	1	0.277543	47203837	48212975
CARIES	TMD	20	51	0.99	4.73e-05	0.203462	1.09e-05	0.635985	1.06e-05	0.464546	-1	1	0.61397	54743695	55448075
CARIES	TMD	20	54	0.99	2.33e-05	0.589063	4.09e-05	0	1.83e-05	0.592959	-1	1	0.495349	56951774	57924037
CARIES	TMD	20	58	0.99	7.98e-05	0.139026	8.58e-06	0.741321	2.26e-05	0.861986	-1	1	0.407308	60125334	60766557
CARIES	TMD	21	1	0.99	2.46e-05	0.212957	8.08e-06	0.457804	-6.42e-06	-0.455946	-1	1	0.580975	15026793	15840033
CARIES	TMD	21	8	0.99	1.54e-06	0.963092	3.8e-06	0	2.42e-06	1	-1	1	0.405154	22201891	23266941
CARIES	TMD	21	10	0.99	6.12e-05	0.145708	2.14e-06	0.918939	3.01e-06	0.262726	-1	1	0.891685	24055942	25247986
CARIES	TMD	21	21	0.99	1.54e-06	0.959864	3.5e-06	0.821483	2.32e-06	1	-1	1	0.47957	37303549	38046449
CARIES	TMD	21	22	0.99	6.57e-05	0	3.27e-05	0.24847	3.63e-05	0.781578	-0.346135	1	0.167529	38046450	39252059
CARIES	TMD	21	30	0.99	2.31e-05	0.423196	1.91e-06	0.92513	-6.65e-06	-1	-1	1	0.376188	46045434	47014880
CARIES	TMD	21	31	0.99	6.62e-05	0.247661	1.03e-05	0.450762	1.71e-05	0.653765	-0.981798	1	0.431726	47014881	48119633
CARIES	TMD	22	1	0.99	2.34e-05	0.429656	6.42e-07	0.968026	3.87e-07	0.09971	-1	1	0.97983	16050213	17587474
CARIES	TMD	22	12	0.99	1.83e-05	0.401457	2.3e-06	0.800367	-6.49e-06	-1	-1	1	0.256859	27952442	29457601
CARIES	TMD	22	22	0.99	3.86e-05	0.394969	3.62e-05	0.0974144	2.69e-05	0.720172	-0.59956	1	0.285839	38718590	40378783
PD	PULPITIS	1	11	0.99	4.24e-05	0.145415	1.44e-05	0.396203	1.93e-05	0.780378	-0.515552	1	0.210811	8580988	9475966
PD	PULPITIS	1	15	0.99	3.43e-05	0.0949507	3.55e-06	0.876614	1.1e-05	1	-0.292729	1	0.0924178	13481026	14720131
PD	PULPITIS	1	22	0.99	2.41e-05	0.199633	1.25e-05	0.463078	1.73e-05	1	0.155516	1	0.0303987	20556203	21416121
PD	PULPITIS	1	24	0.99	9.07e-06	0.727025	2.9e-05	0.269684	1.62e-05	1	0.114711	1	0.0354505	22145630	22740287
PD	PULPITIS	1	27	0.99	1.43e-06	0.935654	2.02e-05	0.329344	5.37e-06	1	-1	1	0.248379	25885139	27992665
PD	PULPITIS	1	31	0.99	1.94e-05	0.198015	4.87e-05	0.0329686	2.08e-05	0.675568	-0.355936	1	0.180122	31639218	33066846
PD	PULPITIS	1	32	0.99	2.47e-05	0.22843	3.34e-06	0.811148	9.08e-06	1	-1	1	0.246361	33066847	34371022
PD	PULPITIS	1	34	0.99	3.68e-05	0.0285168	1.21e-05	0.373254	2.07e-05	0.978998	-0.162716	1	0.0829106	35201627	36855139
PD	PULPITIS	1	38	0.99	8.48e-06	0.589874	1.54e-05	0.315093	1.14e-05	1	-0.0349035	1	0.0546941	41093876	41977966
PD	PULPITIS	1	39	0.99	2.64e-05	0.294542	1.4e-05	0.389747	1.92e-05	1	0.290329	1	0.0174044	41977967	43512669
PD	PULPITIS	1	40	0.99	4.01e-07	0.9851	5.29e-05	0.0411919	4.61e-06	1	-1	1	0.384817	43512670	45167235
PD	PULPITIS	1	53	0.99	1.16e-05	0.784943	1.3e-05	0.691505	1.22e-05	1	-0.469947	1	0.113907	61377616	62778733
PD	PULPITIS	1	56	0.99	1.37e-05	0.266061	5.15e-05	0.12872	2.37e-05	0.893189	-0.465547	1	0.191452	65894185	66778015
PD	PULPITIS	1	58	0.99	7.05e-06	0	3.74e-05	0.184457	1.62e-05	1	0.0763076	1	0.040443	67761891	68633860
PD	PULPITIS	1	65	0.99	1.16e-05	0.461439	1.46e-05	0.393822	1.3e-05	1	0.273927	1	0.0193345	76097248	76977915
PD	PULPITIS	1	66	0.99	6.49e-06	0.746069	1.05e-05	0.496778	3.13e-06	0.378538	-1	1	0.788354	76977916	77895394
PD	PULPITIS	1	71	0.99	8.64e-06	0.67979	6.61e-06	0.851313	7.56e-06	1	-0.387939	1	0.100391	82123369	83461215
PD	PULPITIS	1	77	0.99	6.98e-06	0.369715	3.74e-05	0.0741468	-7.46e-07	-0.0461046	-1	1	0.950592	88656690	89753964
PD	PULPITIS	1	79	0.99	4.04e-05	0.332661	2.17e-06	0.943064	9.36e-06	1	-0.726973	1	0.146194	90941550	91870059
PD	PULPITIS	1	84	0.99	2.72e-05	0.233182	5.47e-05	0.0343683	1.29e-05	0.333133	-0.711971	1	0.518682	96147577	97721186
PD	PULPITIS	1	85	0.99	7.53e-06	0.706878	1.3e-05	0.548159	7.31e-06	0.739974	-1	1	0.646121	97721187	99425000
PD	PULPITIS	1	89	0.99	5.95e-06	0.895075	8.78e-06	0.50165	6.24e-06	0.862986	-1	1	0.578899	102424612	103148412
PD	PULPITIS	1	91	0.99	2.86e-06	0.863681	2.75e-05	0.422873	8.87e-06	1	-1	1	0.424938	103784542	104984435
PD	PULPITIS	1	92	0.99	1.32e-05	0.405464	2.03e-06	0.941208	5.18e-06	1	-1	1	0.212158	104984436	106089656
PD	PULPITIS	1	103	0.99	4.82e-06	0.829578	1.11e-05	0.663595	7.32e-06	1	-0.50235	1	0.117406	117046312	118118667
PD	PULPITIS	1	113	0.99	5.41e-05	0.244257	4.41e-05	0.37779	4.89e-05	1	0.589159	1	0.00128019	154685546	156813845
PD	PULPITIS	1	117	0.99	2.59e-05	0.209655	9.12e-06	0.750748	1.54e-05	1	0.128113	1	0.0340338	159882516	161054076
PD	PULPITIS	1	118	0.99	2.14e-05	0.147115	1.1e-05	0.595026	1.54e-05	1	0.234523	1	0.0219685	161054077	161945442
PD	PULPITIS	1	125	0.99	1.29e-05	0.484451	3.51e-06	0.823789	6.74e-06	1	-1	1	0.343204	167163955	168179086
PD	PULPITIS	1	136	0.99	2.2e-05	0.503397	3.17e-05	0.226776	2.64e-05	1	0.329333	1	0.0138887	180221609	181324205
PD	PULPITIS	1	137	0.99	0.000112201	0.00100913	5.55e-06	0.874565	2.5e-05	1	0.10271	1	0.0369913	181324206	182420540
PD	PULPITIS	1	143	0.99	1.18e-05	0.535471	7.94e-06	0.509287	9.67e-06	1	-0.49595	1	0.142307	187757077	188625772
PD	PULPITIS	1	144	0.99	3.16e-05	0.300225	4.9e-06	0.430478	3.32e-06	0.266927	-1	1	0.801903	188625773	189904637
PD	PULPITIS	1	148	0.99	1.15e-05	0.529408	1.67e-05	0.286114	1.38e-05	1	0.10171	1	0.0375741	193575517	194365688
PD	PULPITIS	1	149	0.99	1.4e-05	0.369094	3.32e-06	0.805494	6.83e-06	1	-0.931593	1	0.206517	194365689	195161235
PD	PULPITIS	1	154	0.99	2.71e-06	0.883847	7.25e-06	0.711198	4.43e-06	1	-1	1	0.450431	200134006	201067952
PD	PULPITIS	1	160	0.99	7.16e-07	0.973294	2.1e-05	0.374295	3.87e-06	1	-1	1	0.717199	208162952	209711169
PD	PULPITIS	1	163	0.99	9.78e-06	0.600377	2.17e-05	0.382239	1.46e-05	1	-0.0291029	1	0.0539224	212347583	213958292
PD	PULPITIS	1	168	0.99	1.71e-05	0.532815	3.12e-05	0.227876	-5.81e-06	-0.251525	-1	1	0.771674	217352166	218563960
PD	PULPITIS	1	172	0.99	4.2e-05	0.0778057	6.78e-06	0.80341	1.2e-05	0.708571	-1	1	0.502821	221856865	222763597
PD	PULPITIS	1	176	0.99	2.45e-05	0.0791732	1.17e-06	0.938732	5.36e-06	1	-1	1	0.267566	226534712	228045554
PD	PULPITIS	1	179	0.99	3.64e-06	0.928506	3.45e-05	0.284881	1.12e-05	1	-0.124512	1	0.0656438	230227248	231287764
PD	PULPITIS	1	193	0.99	2.02e-05	0.425805	5.72e-06	0.851937	1.08e-05	1	-0.112111	1	0.0643382	241813535	242417923
PD	PULPITIS	2	2	0.99	1.9e-05	0.299835	9.98e-06	0.423757	1.38e-05	1	0.0773077	1	0.0400272	789196	1376545
PD	PULPITIS	2	4	0.99	8.74e-06	0.743905	2.82e-05	0.109846	1.57e-05	1	-0.237924	1	0.0874419	1875061	2680063
PD	PULPITIS	2	21	0.99	2.11e-05	0.459857	0.000102616	0.0190443	4.65e-05	1	0.613161	1	0.000942388	15721704	17241115
PD	PULPITIS	2	26	0.99	6.1e-06	0.893561	5.93e-06	0.752913	6.02e-06	1	-1	1	0.467445	22429641	23538527
PD	PULPITIS	2	28	0.99	1.05e-05	0.510102	5.07e-05	0.00772588	1.24e-05	0.535554	-0.759976	1	0.428376	24669225	25895394
PD	PULPITIS	2	31	0.99	4.07e-05	0.0473764	6e-06	0.669418	5.77e-06	0.369337	-1	1	0.687241	28819511	29627932
PD	PULPITIS	2	36	0.99	1.41e-05	0.281772	1.53e-05	0	1.47e-05	1	-0.0615062	1	0.0591683	33735319	34239776
PD	PULPITIS	2	39	0.99	1.34e-06	0.8681	4.71e-07	0.960437	7.95e-07	1	-1	1	0.524472	35609258	36120743
PD	PULPITIS	2	40	0.99	4.07e-05	0.0650174	4.41e-05	0.0981342	4.24e-05	1	0.523752	1	0.00239264	36120744	36867389
PD	PULPITIS	2	60	0.99	9.51e-06	0.875141	2.88e-05	0.285497	1.66e-05	1	0.0581058	1	0.042748	53032977	53852120
PD	PULPITIS	2	61	0.99	3.1e-05	0.0321281	2.67e-05	0.081558	2.88e-05	1	0.150315	1	0.0304197	53852121	54688234
PD	PULPITIS	2	67	0.99	3.91e-05	0	9.42e-05	0.00485896	6.06e-05	1	0.166317	1	0.0227323	59251997	60775066
PD	PULPITIS	2	70	0.99	1.54e-05	0.541142	1.26e-05	0.190258	1.39e-05	1	-0.265527	1	0.096177	63672119	64696089
PD	PULPITIS	2	71	0.99	3.48e-06	0.881238	4.56e-05	0.0668093	1.26e-05	1	0.0589059	1	0.0428304	64696090	65938002
PD	PULPITIS	2	76	0.99	1.89e-05	0.47462	3.83e-05	0.205381	9.76e-06	0.363136	-1	1	0.640506	70756284	71385813
PD	PULPITIS	2	77	0.99	1.81e-05	0.398819	2.52e-05	0.125769	1.93e-05	0.90419	-0.345135	1	0.142185	71385814	72160302
PD	PULPITIS	2	84	0.99	3.31e-05	0.0911552	5.27e-06	0.533776	6.29e-06	0.476148	-1	1	0.604628	78080058	79019676
PD	PULPITIS	2	88	0.99	4.07e-06	0.77381	3.73e-06	0.822959	3.9e-06	1	-1	1	0.526136	81623358	82941455
PD	PULPITIS	2	93	0.99	3.43e-06	0.709353	3.41e-05	0.0558406	-1.08e-05	-1	-1	0.761576	0.241971	88547313	91860961
PD	PULPITIS	2	96	0.99	4.25e-06	0.742154	5.44e-05	0.003373	1.52e-05	1	0.079708	1	0.0400936	98989361	100202436
PD	PULPITIS	2	100	0.99	0.000103733	0.00306463	5.48e-05	0	7.54e-05	1	0.712371	1	0.000113044	103305258	105120578
PD	PULPITIS	2	104	0.99	2.15e-05	0.249369	2.57e-05	0.370641	2.35e-05	1	-0.0491049	1	0.0579511	108417774	110097868
PD	PULPITIS	2	106	0.99	5.17e-06	0.780032	6.71e-06	0.591258	5.89e-06	1	-1	1	0.497529	112644829	113930668
PD	PULPITIS	2	107	0.99	6.55e-05	0.0597193	3.6e-06	0.847049	1.54e-05	1	-0.0285028	1	0.0536293	113930669	115203835
PD	PULPITIS	2	113	0.99	1.84e-05	0.303702	1.47e-05	0.456308	1.64e-05	1	-0.0835084	1	0.0625059	121073753	122026817
PD	PULPITIS	2	117	0.99	3.43e-05	0.399076	1.49e-05	0.631472	2.26e-05	1	0.10351	1	0.0370881	124730992	125741528
PD	PULPITIS	2	120	0.99	3.59e-05	0	3.1e-05	0.344298	2.77e-05	0.829983	-0.0759076	1	0.0687263	127895645	129486897
PD	PULPITIS	2	124	0.99	3.53e-05	0.174378	1.71e-06	0	7.76e-06	1	-0.942394	1	0.205729	132598286	133352950
PD	PULPITIS	2	132	0.99	1.34e-05	0.75964	5.25e-05	0.181452	2.65e-05	1	0.188119	1	0.0283472	141802665	142494980
PD	PULPITIS	2	133	0.99	0.000104304	0.0161172	7.7e-06	0.855365	2.83e-05	1	0.179718	1	0.0285378	142494981	143259780
PD	PULPITIS	2	139	0.99	3.02e-05	0.174017	1.49e-05	0.329997	2.12e-05	1	0.262726	1	0.0181589	151428989	152497375
PD	PULPITIS	2	140	0.99	1.06e-06	0.95014	9.28e-06	0.719603	3.14e-06	1	-1	1	0.328966	152497376	153999309
PD	PULPITIS	2	142	0.99	4.41e-05	0.0650688	1.37e-05	0.542543	8.36e-06	0.340334	-1	1	0.658491	155207970	156130947
PD	PULPITIS	2	143	0.99	7e-05	0.0136319	4.6e-05	0.0449515	4.79e-05	0.843184	0.140514	1	0.0223134	156130948	157556096
PD	PULPITIS	2	155	0.99	5.56e-08	0.998468	2.34e-05	0.42101	1.14e-06	1	-1	1	0.597646	170865766	171566482
PD	PULPITIS	2	166	0.99	2.39e-05	0.108548	1.11e-05	0.390643	1.63e-05	1	-0.114111	1	0.0701689	182307878	183352290
PD	PULPITIS	2	174	0.99	5.61e-05	0.0744713	1.94e-06	0.926281	1.04e-05	1	-0.567757	1	0.12851	191051955	193033982
PD	PULPITIS	2	176	0.99	2.17e-05	0.140635	6.99e-06	0.731042	1.23e-05	1	-0.758176	1	0.247289	195300251	196446299
PD	PULPITIS	2	178	0.99	5.49e-06	0.899745	6.17e-06	0.573347	-5.82e-06	-1	-1	1	0.318189	198140351	199654969
PD	PULPITIS	2	179	0.99	4.08e-06	0.742133	2.33e-05	0.131247	9.76e-06	1	-0.334533	1	0.101743	199654970	201324132
PD	PULPITIS	2	181	0.99	1.44e-07	0.992365	1.35e-06	0.9183	4.42e-07	1	-1	1	0.782006	202504863	203639686
PD	PULPITIS	2	182	0.99	2.35e-07	0.985844	1.66e-06	0.888832	-6.26e-07	-1	-1	1	0.725961	203639687	205038119
PD	PULPITIS	2	188	0.99	5.59e-05	0.0944019	2.83e-06	0.872981	1.26e-05	1	-0.674767	1	0.154412	210842458	212520453
PD	PULPITIS	2	195	0.99	2.62e-06	0.847392	2.78e-05	0	8.53e-06	1	-0.672967	1	0.152602	218396259	219678783
PD	PULPITIS	2	205	0.99	2.23e-05	0.256589	1.73e-05	0.505504	1.96e-05	1	-0.0411041	1	0.0565724	228812486	229764918
PD	PULPITIS	2	213	0.99	8.61e-06	0.669695	2.26e-06	0.899927	4.41e-06	1	-1	1	0.303845	236276288	237194297
PD	PULPITIS	2	218	0.99	3.45e-05	0.303332	1.17e-05	0.675003	4.24e-06	0.210921	-1	1	0.839933	240325601	241113279
PD	PULPITIS	3	15	0.99	5.46e-05	0.124055	9.68e-05	0.0670225	4.63e-05	0.636364	-0.230323	1	0.143151	12859210	14312007
PD	PULPITIS	3	17	0.99	1.9e-05	0.203799	1.25e-05	0.248036	1.54e-05	1	-0.365937	1	0.126359	15150877	16084005
PD	PULPITIS	3	24	0.99	2.38e-05	0.101601	9.14e-07	0.944546	4.66e-06	1	-1	1	0.303004	23426045	24270189
PD	PULPITIS	3	26	0.99	7.96e-06	0.786016	1.76e-05	0.415569	1.18e-05	1	-1	1	0.255662	25516194	26905340
PD	PULPITIS	3	27	0.99	2.75e-05	0.268244	2.15e-05	0.269747	2.43e-05	1	-0.0139014	1	0.0520454	26905341	27614908
PD	PULPITIS	3	34	0.99	4.36e-05	0.146765	2.62e-06	0	6.18e-06	0.578758	-1	1	0.740775	33991870	35009559
PD	PULPITIS	3	35	0.99	8.19e-06	0.584734	1.72e-05	0.225626	1.19e-05	1	-0.210321	1	0.0818492	35009560	35913033
PD	PULPITIS	3	39	0.99	4.29e-06	0.734787	5.62e-06	0.63585	2.58e-06	0.525153	-1	1	0.812557	39605997	40897627
PD	PULPITIS	3	42	0.99	1.96e-05	0.371576	2.18e-05	0.285807	2.07e-05	1	-0.0811081	1	0.0620693	44141694	45844191
PD	PULPITIS	3	47	0.99	2.34e-05	0.266283	1.7e-05	0.484485	1.99e-05	1	0.322132	1	0.0150716	54074845	54892586
PD	PULPITIS	3	56	0.99	4.77e-06	0.815804	2.47e-05	0.28658	1.09e-05	1	-0.351935	1	0.100105	63670804	64662373
PD	PULPITIS	3	60	0.99	2.71e-05	0.176977	1.18e-05	0.564247	1.78e-05	1	0.192119	1	0.027269	67454741	68319770
PD	PULPITIS	3	61	0.99	7.03e-06	0.709133	1.72e-05	0.380678	1.1e-05	1	-0.624562	1	0.152415	68319771	69784969
PD	PULPITIS	3	75	0.99	3.43e-05	0.0327437	6.14e-05	0.00013429	4.59e-05	1	0.233523	1	0.0170013	84698481	85807679
PD	PULPITIS	3	76	0.99	4.65e-05	0.0675561	3.43e-05	0.256201	2.79e-05	0.69937	-0.59996	1	0.296118	85807680	86660979
PD	PULPITIS	3	78	0.99	3.95e-06	0.675624	1.18e-05	0.0779647	6.83e-06	1	-0.429343	1	0.120035	87411259	88375763
PD	PULPITIS	3	79	0.99	8.49e-06	0.663313	3.89e-06	0.697331	5.75e-06	1	-1	1	0.261009	88375764	89612939
PD	PULPITIS	3	82	0.99	5.43e-06	0.482117	1.59e-05	0.466115	6.63e-06	0.714171	-1	1	0.488765	95088588	96055532
PD	PULPITIS	3	88	0.99	1.67e-05	0	1.04e-05	0.519373	1.32e-05	1	-0.292729	1	0.0980129	101906990	103450271
PD	PULPITIS	3	90	0.99	3.99e-05	0.130445	9.29e-06	0.534125	1.93e-05	1	-0.433343	1	0.142077	104116564	104878977
PD	PULPITIS	3	93	0.99	1.96e-06	0.87	9.6e-06	0.658656	4.34e-06	1	-1	1	0.270019	107736520	108638900
PD	PULPITIS	3	94	0.99	2.14e-06	0.88177	8.97e-06	0.324176	3.98e-06	0.909391	-1	1	0.562048	108638901	109519606
PD	PULPITIS	3	99	0.99	1.2e-05	0.821324	2.36e-06	0.937072	5.32e-06	1	-1	1	0.199754	113657666	115649909
PD	PULPITIS	3	101	0.99	2.23e-05	0.281357	9.18e-06	0.752911	1.43e-05	1	-0.049705	1	0.0568428	116498571	117241644
PD	PULPITIS	3	102	0.99	1.83e-05	0.280233	2.51e-05	0.285827	2.14e-05	1	0.224722	1	0.023987	117241645	118086929
PD	PULPITIS	3	107	0.99	5.71e-05	0.0202435	6.22e-06	0.619718	1.88e-05	1	-0.740374	1	0.25475	121362443	122340832
PD	PULPITIS	3	108	0.99	1.41e-06	0.931145	1.4e-05	0.60149	4.44e-06	1	-1	1	0.348333	122340833	123518507
PD	PULPITIS	3	113	0.99	6.21e-06	0.659688	2.99e-05	0.0592525	1.36e-05	1	0.119712	1	0.0349626	127495174	129091975
PD	PULPITIS	3	120	0.99	4.58e-05	0.146096	3.85e-05	0.342412	4.2e-05	1	0.193719	1	0.0235323	135288395	137372141
PD	PULPITIS	3	121	0.99	1.21e-05	0.59252	4.85e-05	0.0579758	2.43e-05	1	-0.116312	1	0.0697949	137372142	138693846
PD	PULPITIS	3	126	0.99	1.94e-05	0.484699	1.23e-06	0.933923	3.67e-06	0.752775	-1	1	0.791017	142976708	144408821
PD	PULPITIS	3	135	0.99	4.3e-05	0.034706	8.71e-06	0	1.94e-05	1	-0.0549055	1	0.0588408	153406719	155046423
PD	PULPITIS	3	138	0.99	2.54e-06	0.836689	2.19e-05	0.426682	7.47e-06	1	-0.948395	1	0.196406	156795411	157633700
PD	PULPITIS	3	143	0.99	3.02e-06	0.8426	9.59e-07	0.950455	1.7e-06	1	-1	1	0.484852	161628884	162622604
PD	PULPITIS	3	147	0.99	1.21e-05	0	3.35e-06	0.779826	6.38e-06	1	-0.412941	1	0.109059	165054912	165936511
PD	PULPITIS	3	148	0.99	1.83e-05	0.258142	2.48e-05	0.247663	2.13e-05	1	0.139314	1	0.0317153	165936512	167118893
PD	PULPITIS	3	154	0.99	4.3e-06	0.810019	3.24e-07	0.9869	1.18e-06	1	-1	1	0.670148	173415592	174684707
PD	PULPITIS	3	161	0.99	1.7e-05	0.461702	9.6e-06	0.547054	1.28e-05	1	0.0915092	1	0.0386963	183203156	184524268
PD	PULPITIS	3	168	0.99	7.14e-06	0.738752	9.48e-09	0	2.6e-07	1	-1	1	0.830173	191229358	192049688
PD	PULPITIS	3	174	0.99	2.11e-07	0.992219	1.55e-05	0.338496	1.81e-06	1	-1	1	0.49199	196383153	197147990
PD	PULPITIS	4	2	0.99	5.36e-06	0.60593	1.63e-05	0.252554	9.33e-06	1	-0.490149	1	0.133949	812416	1529267
PD	PULPITIS	4	5	0.99	3.66e-06	0.896721	3.8e-05	0.13336	1.18e-05	1	-0.844184	1	0.201968	3549230	4266178
PD	PULPITIS	4	14	0.99	5.04e-06	0	1.98e-05	0.427598	1e-05	1	-1	1	0.24016	10370667	11050119
PD	PULPITIS	4	18	0.99	1.11e-05	0.568144	2.42e-06	0.86855	5.17e-06	1	-1	1	0.237287	14395887	14967147
PD	PULPITIS	4	22	0.99	5.3e-06	0.823259	4.89e-05	0.0224013	1.61e-05	1	-0.343334	1	0.107415	18753264	20086838
PD	PULPITIS	4	25	0.99	3.83e-06	0.844927	3.07e-05	0.297161	1.08e-05	1	-0.574757	1	0.133814	22835186	23858350
PD	PULPITIS	4	31	0.99	3e-06	0.707402	2.69e-05	0.0661783	4.93e-06	0.548155	-1	1	0.583497	28927439	29758399
PD	PULPITIS	4	40	0.99	1.67e-05	0.139353	6.57e-07	0.972034	3.31e-06	1	-1	1	0.279461	35993839	36671801
PD	PULPITIS	4	43	0.99	1.12e-05	0.2348	1.68e-05	0.358029	1.37e-05	1	0.141514	1	0.0321628	38984839	39820061
PD	PULPITIS	4	47	0.99	2.18e-05	0.193078	2.16e-05	0.285854	2.17e-05	1	0.278528	1	0.0168576	42189252	43192424
PD	PULPITIS	4	51	0.99	1.53e-05	0.270179	9.43e-07	0.952347	3.8e-06	1	-0.931393	1	0.171265	46358361	47408265
PD	PULPITIS	4	57	0.99	2.44e-05	0.182167	5.24e-06	0.850015	1.13e-05	1	-0.820582	1	0.189943	57103101	58011085
PD	PULPITIS	4	59	0.99	2.22e-05	0.183686	8.33e-06	0.611697	1.36e-05	1	-0.191519	1	0.0872451	58940257	59692948
PD	PULPITIS	4	62	0.99	8.47e-06	0.725263	2.8e-05	0	1.21e-05	0.788379	-1	1	0.477812	61971162	63337954
PD	PULPITIS	4	67	0.99	2.54e-05	0.212179	2.16e-05	0.277323	2.34e-05	1	0.410941	1	0.00830911	67616363	68742859
PD	PULPITIS	4	68	0.99	4.88e-06	0	0.000240932	0.358339	3.43e-05	1	-0.0753075	1	0.059873	68742860	69603368
PD	PULPITIS	4	73	0.99	4.06e-06	0.900952	3.76e-05	0.183523	1.24e-05	1	-0.266527	1	0.0857863	74885901	76497358
PD	PULPITIS	4	87	0.99	1.92e-05	0.502551	4.84e-06	0.649776	2.78e-06	0.288729	-1	1	0.835854	92219193	93451599
PD	PULPITIS	4	88	0.99	4.29e-06	0.765016	2.02e-05	0.568942	9.3e-06	1	-1	1	0.304572	93451600	94757265
PD	PULPITIS	4	89	0.99	9.81e-08	0.99493	6.54e-06	0.623338	8.01e-07	1	-1	1	0.714336	94757266	96183801
PD	PULPITIS	4	90	0.99	1.63e-06	0.92753	2.91e-05	0.260951	6.88e-06	1	-1	1	0.230943	96183802	97540787
PD	PULPITIS	4	92	0.99	1.22e-05	0.686336	4.8e-05	0.306863	2.42e-05	1	0.282728	1	0.0209674	98445516	99532480
PD	PULPITIS	4	98	0.99	1.57e-05	0.474381	4.77e-06	0.824135	8.64e-06	1	-1	1	0.282967	105319196	106479155
PD	PULPITIS	4	106	0.99	1.68e-05	0.271498	1.75e-05	0.687993	1.72e-05	1	0.0623062	1	0.0421564	115306150	116204703
PD	PULPITIS	4	109	0.99	1.34e-05	0.439537	4.13e-06	0.799396	-2.42e-06	-0.325333	-1	1	0.847479	118395263	119138097
PD	PULPITIS	4	115	0.99	3.71e-05	0.295255	1.85e-05	0.422464	2.62e-05	1	0.392339	1	0.0103688	122655435	123768693
PD	PULPITIS	4	116	0.99	2.08e-05	0.338773	2.69e-05	0.26836	2.37e-05	1	0.429343	1	0.0086051	123768694	124534997
PD	PULPITIS	4	118	0.99	1.9e-06	0.944568	1.58e-05	0.513069	5.49e-06	1	-1	1	0.203319	125486536	126476842
PD	PULPITIS	4	121	0.99	1.9e-06	0.797866	1.71e-06	0.85101	1.8e-06	1	-1	1	0.412284	128321877	129625376
PD	PULPITIS	4	127	0.99	1.76e-06	0	1.49e-05	0	5.11e-06	1	-0.911791	1	0.185869	134109979	135809542
PD	PULPITIS	4	129	0.99	3.69e-05	0.143314	1.19e-05	0	2.1e-05	1	0.117512	1	0.0343682	137400032	138537344
PD	PULPITIS	4	135	0.99	7.07e-06	0.736121	1.34e-07	0.992077	9.74e-07	1	-1	1	0.53205	146174872	147161042
PD	PULPITIS	4	136	0.99	4.32e-05	0.0339272	7.54e-06	0.404039	1.81e-05	1	-0.20052	1	0.0876948	147161043	148462208
PD	PULPITIS	4	137	0.99	4.34e-05	0.337912	6.93e-07	0	5.49e-06	1	-1	1	0.308849	148462209	149998528
PD	PULPITIS	4	141	0.99	1.09e-05	0.538782	3.59e-06	0.826936	-5.54e-06	-0.886389	-1	1	0.672646	153520884	155044409
PD	PULPITIS	4	152	0.99	1.61e-05	0.578833	2.14e-06	0.858629	5.86e-06	1	-0.988199	1	0.19097	165824651	166702855
PD	PULPITIS	4	155	0.99	3.93e-06	0.774226	1.4e-05	0.338203	7.43e-06	1	-0.335334	1	0.0974883	168623791	169555114
PD	PULPITIS	4	156	0.99	8.32e-07	0.962033	5.81e-06	0.599693	-2.2e-06	-1	-1	1	0.446674	169555115	170682809
PD	PULPITIS	4	164	0.99	8.97e-06	0.627457	3.14e-06	0.803221	5.3e-06	1	-1	1	0.27431	178314528	179233905
PD	PULPITIS	4	173	0.99	1.03e-05	0	1.39e-05	0.283656	1.2e-05	1	-0.0421042	1	0.0559749	185483263	186232882
PD	PULPITIS	4	177	0.99	1.04e-06	0.961876	3.28e-05	0.15755	5.85e-06	1	-1	1	0.493207	189153280	189899573
PD	PULPITIS	5	5	0.99	5.44e-05	0.212777	2.22e-05	0	3.47e-05	1	0.414541	1	0.00794907	2960069	3677595
PD	PULPITIS	5	15	0.99	2.11e-07	0.98977	1.5e-05	0.538696	1.78e-06	1	-1	1	0.396843	13608148	14910295
PD	PULPITIS	5	18	0.99	1.17e-05	0.467245	1.74e-05	0.389504	1.43e-05	1	-0.475748	1	0.152854	17803478	18791410
PD	PULPITIS	5	29	0.99	2.26e-05	0.351558	4.04e-05	0.179246	3.02e-05	1	0.356736	1	0.0115853	30416067	31679464
PD	PULPITIS	5	33	0.99	1.49e-05	0.519846	4.41e-05	0.0915497	2.56e-05	1	-0.172117	1	0.0835421	35157147	36431967
PD	PULPITIS	5	35	0.99	2.13e-05	0.419062	6.94e-06	0.82121	1.22e-05	1	-0.0771077	1	0.0599257	37925488	39438985
PD	PULPITIS	5	44	0.99	1.67e-05	0.405822	1.63e-05	0.287499	1.65e-05	1	-0.19952	1	0.0828471	51203266	52139773
PD	PULPITIS	5	45	0.99	1.94e-05	0.214018	1.53e-05	0.365074	1.72e-05	1	-0.344134	1	0.127593	52139774	52837225
PD	PULPITIS	5	49	0.99	2.06e-05	0.0991504	3.51e-05	0.0688871	2.69e-05	1	0.29833	1	0.0153519	55968967	56896890
PD	PULPITIS	5	54	0.99	1.12e-05	0	7.23e-05	0.0604126	2.84e-05	1	-0.176118	1	0.0802154	60930754	62180368
PD	PULPITIS	5	58	0.99	2.24e-06	0.940206	1.73e-05	0.439162	6.23e-06	1	-1	1	0.440712	65606871	67096191
PD	PULPITIS	5	62	0.99	6.47e-06	0.727229	1.97e-05	0.580354	1.13e-05	1	-0.186119	1	0.0754079	73314062	74245354
PD	PULPITIS	5	66	0.99	3.62e-05	0.253426	5.12e-05	0.124737	4.3e-05	1	0.520152	1	0.00342597	77290256	79005158
PD	PULPITIS	5	68	0.99	5.02e-07	0.988999	1e-05	0.304992	2.24e-06	1	-1	1	0.647061	80448226	81710194
PD	PULPITIS	5	70	0.99	2.58e-05	0.269638	3.48e-05	0.143062	3e-05	1	0.407541	1	0.00738394	82720249	84094797
PD	PULPITIS	5	71	0.99	2.75e-06	0.842687	1.44e-05	0.254332	6.29e-06	1	-0.685569	1	0.156216	84094798	84697850
PD	PULPITIS	5	72	0.99	3.66e-06	0.810321	2.44e-06	0.701469	2.99e-06	1	-1	1	0.556539	84697851	85311779
PD	PULPITIS	5	73	0.99	4.88e-06	0.814601	3.55e-05	0.106598	1.32e-05	1	-0.531753	1	0.146698	85311780	86493763
PD	PULPITIS	5	75	0.99	1.33e-05	0.60711	5.93e-06	0.765428	8.88e-06	1	-1	1	0.465088	87943483	89584466
PD	PULPITIS	5	78	0.99	2.43e-06	0.787081	1.3e-05	0.835231	5.61e-06	1	-1	1	0.503813	91956906	93814604
PD	PULPITIS	5	83	0.99	8.48e-06	0.243974	2.23e-05	0.0531654	1.38e-05	1	-0.739174	1	0.338226	98567770	99257995
PD	PULPITIS	5	97	0.99	6.53e-06	0.906983	1.71e-05	0.405013	1.06e-05	1	-0.869187	1	0.190834	113998533	115117631
PD	PULPITIS	5	105	0.99	1.75e-05	0	5.89e-06	0.804183	1.02e-05	1	-0.790179	1	0.173078	122005292	123191941
PD	PULPITIS	5	115	0.99	4.46e-05	0.118598	6.16e-06	0.745852	1.66e-05	1	-0.878388	1	0.248407	134556571	135344943
PD	PULPITIS	5	118	0.99	1e-05	0.532953	5.56e-05	0.231421	2.36e-05	1	-0.252725	1	0.0974581	139408117	141253830
PD	PULPITIS	5	120	0.99	2.78e-05	0.405681	5.09e-05	0.0713648	3.76e-05	1	0.0227023	1	0.0460718	142532957	143605908
PD	PULPITIS	5	128	0.99	1.73e-06	0.869424	2.93e-05	0.284491	7.12e-06	1	-0.861386	1	0.176335	152878628	153734494
PD	PULPITIS	5	130	0.99	1.07e-05	0.376456	2.52e-05	0.260979	1.25e-05	0.764176	-0.817582	1	0.341521	154599751	155459556
PD	PULPITIS	5	134	0.99	1.23e-05	0.659212	1.05e-05	0.492986	1.14e-05	1	-1	1	0.307005	158484776	159663733
PD	PULPITIS	5	136	0.99	5.96e-05	0.0111679	4.51e-05	0.0679455	5.11e-05	0.985799	0.494149	1	0.00155371	160519050	161478177
PD	PULPITIS	5	139	0.99	2.23e-05	0.113465	1.31e-05	0	1.71e-05	1	-0.183718	1	0.0863274	163781269	165289211
PD	PULPITIS	5	144	0.99	1.01e-05	0.681518	8.21e-07	0.966706	2.88e-06	1	-1	1	0.32162	170898341	172285682
PD	PULPITIS	5	148	0.99	3.6e-05	0.10811	3.19e-05	0.0520063	3.39e-05	1	0.475948	1	0.00435021	176180302	177659902
PD	PULPITIS	6	5	0.99	6.56e-07	0.960405	3.9e-05	0.203608	5.06e-06	1	-1	1	0.582948	4657087	5378213
PD	PULPITIS	6	9	0.99	5.15e-06	0.796929	2.93e-05	0.25835	1.23e-05	1	-0.529353	1	0.133258	9020711	10416550
PD	PULPITIS	6	10	0.99	3.01e-06	0.908745	8.12e-06	0	4.94e-06	1	-1	1	0.737138	10416551	11790671
PD	PULPITIS	6	19	0.99	1.45e-05	0.406011	4.12e-06	0.816686	2.88e-06	0.371737	-1	1	0.834764	20418021	21295864
PD	PULPITIS	6	28	0.99	1.56e-05	0.2192	5.07e-05	0.0446329	2.22e-05	0.789779	-0.60296	1	0.295286	33194976	33864262
PD	PULPITIS	6	29	0.99	1.24e-05	0.387347	2.68e-05	0.589298	1.82e-05	1	-0.248325	1	0.0901168	33864263	34979270
PD	PULPITIS	6	30	0.99	2.23e-05	0.387614	7.63e-06	0.648935	1.3e-05	1	-0.578558	1	0.150286	34979271	36346353
PD	PULPITIS	6	38	0.99	1.22e-05	0.190934	2.35e-05	0.259514	1.66e-05	0.980598	-0.59656	1	0.24308	44596898	45408421
PD	PULPITIS	6	44	0.99	1.96e-05	0.336513	9.87e-06	0.711941	1.39e-05	1	-0.356136	1	0.102544	50940768	51826423
PD	PULPITIS	6	50	0.99	1.96e-05	0.171277	9.28e-06	0.571794	7.42e-06	0.550355	-1	1	0.509375	56200986	57316157
PD	PULPITIS	6	55	0.99	3.36e-05	0.290941	8.83e-06	0.593038	1.72e-05	1	-0.233523	1	0.0833225	64010287	65759861
PD	PULPITIS	6	60	0.99	2.59e-06	0.943384	4.62e-05	0.0977291	1.09e-05	1	-1	1	0.213897	68547495	69294227
PD	PULPITIS	6	63	0.99	4.19e-05	0.0373355	2.5e-05	0.0455504	7.05e-06	0.217922	-0.661166	0.937594	0.650379	71610788	72290723
PD	PULPITIS	6	68	0.99	4.45e-06	0.869207	1.32e-06	0.948693	2.43e-06	1	-1	1	0.420036	77274031	78168731
PD	PULPITIS	6	74	0.99	1.02e-05	0.402599	5.22e-05	0.246656	-1.13e-05	-0.491349	-1	0.999	0.571695	82388205	83571953
PD	PULPITIS	6	75	0.99	5.05e-05	0.0317303	4.78e-06	0.754449	1.55e-05	1	-0.538554	1	0.147253	83571954	85038134
PD	PULPITIS	6	85	0.99	2.03e-05	0.374257	1.27e-05	0.543985	1.61e-05	1	-0.189919	1	0.079175	93696826	95176337
PD	PULPITIS	6	87	0.99	6.03e-06	0.758107	2.67e-05	0	1.27e-05	1	0.10191	1	0.037713	96480154	98173003
PD	PULPITIS	6	90	0.99	1.94e-07	0	3.58e-06	0.774345	8.32e-07	1	-1	1	0.515676	100878646	101793542
PD	PULPITIS	6	92	0.99	2.42e-06	0.834505	4.6e-06	0.732543	3.33e-06	1	-1	1	0.312092	102637707	103612625
PD	PULPITIS	6	93	0.99	6.43e-06	0.515793	2.11e-05	0.160806	1.17e-05	1	-0.344534	1	0.110285	103612626	104209796
PD	PULPITIS	6	100	0.99	1.21e-05	0.27917	1.86e-05	0.240216	1.5e-05	1	-0.416942	1	0.149909	111363444	112342873
PD	PULPITIS	6	106	0.99	3.54e-06	0.865912	2.29e-05	0.408457	9.01e-06	1	-0.370537	1	0.100117	118529072	119451294
PD	PULPITIS	6	109	0.99	1.96e-05	0.155144	3.04e-06	0.859813	-1.92e-06	-0.248925	-1	1	0.858506	121087445	121908063
PD	PULPITIS	6	111	0.99	1.18e-05	0.641688	2.41e-05	0.205257	1.69e-05	1	-0.562356	1	0.18238	122929291	123854857
PD	PULPITIS	6	118	0.99	2.42e-05	0.452479	1.3e-05	0.469675	1.77e-05	1	0.0923092	1	0.0379128	131457165	132890694
PD	PULPITIS	6	122	0.99	1.21e-05	0.55878	1.38e-05	0.568127	1.29e-05	1	-1	1	0.288219	137553213	138825721
PD	PULPITIS	6	124	0.99	7.42e-05	0.00125559	1.84e-05	0.280103	3.69e-05	1	0.514351	1	0.00351476	139716714	141449453
PD	PULPITIS	6	125	0.99	1.42e-05	0.354017	5.75e-06	0.794178	9.03e-06	1	-0.389139	1	0.106122	141449454	143083347
PD	PULPITIS	6	126	0.99	8.5e-06	0.715672	9.03e-06	0.646432	8.76e-06	1	-0.128113	1	0.0664175	143083348	144791455
PD	PULPITIS	6	129	0.99	6.74e-06	0.74284	2.23e-05	0.352043	1.23e-05	1	-1	1	0.295715	147015883	148184844
PD	PULPITIS	6	131	0.99	4.88e-06	0.718442	1.24e-05	0.584201	7.78e-06	1	-1	1	0.409846	149278799	150635315
PD	PULPITIS	6	133	0.99	1.57e-05	0.335692	2.18e-05	0.174838	1.85e-05	1	0.221322	1	0.0225029	151629955	152376499
PD	PULPITIS	7	3	0.99	3.08e-05	0.119064	5.16e-05	0	3.99e-05	1	0.639964	1	0.000895432	1366973	2473749
PD	PULPITIS	7	5	0.99	3.75e-05	0.0384704	1.92e-05	0.190879	2.19e-05	0.815782	-0.366937	1	0.170626	3100212	4139431
PD	PULPITIS	7	13	0.99	1.53e-05	0.634251	7.58e-05	0.0615619	3.4e-05	1	0.415342	1	0.00854082	9225107	9900801
PD	PULPITIS	7	15	0.99	2.73e-05	0.146089	8.71e-06	0.503153	1.54e-05	1	0.110511	1	0.0364115	10481678	11232447
PD	PULPITIS	7	20	0.99	9.05e-07	0.97931	0.000102349	0.00522776	9.62e-06	1	-1	1	0.243486	13676748	15013694
PD	PULPITIS	7	26	0.99	9.58e-06	0.680065	3.26e-05	0.200257	1.77e-05	1	-0.0187019	1	0.0526568	20122180	21390644
PD	PULPITIS	7	43	0.99	2.3e-05	0.403019	7.98e-06	0.655144	1.35e-05	1	-0.584358	1	0.152874	38966484	40261240
PD	PULPITIS	7	45	0.99	5.77e-06	0.786915	7.67e-06	0.678459	6.65e-06	1	-0.924592	1	0.183899	41415926	42494806
PD	PULPITIS	7	52	0.99	5.43e-06	0.717367	1.36e-05	0.178882	8.6e-06	1	-0.713371	1	0.203701	48984626	49632426
PD	PULPITIS	7	76	0.99	5.98e-07	0.978225	9.54e-06	0.776738	2.39e-06	1	-1	1	0.546031	77663965	78685009
PD	PULPITIS	7	77	0.99	1.11e-05	0.57171	9.06e-06	0.52111	1.01e-05	1	-0.0467047	1	0.0563649	78685010	80055721
PD	PULPITIS	7	79	0.99	8.63e-06	0.600807	4.79e-05	0.0994775	2.03e-05	1	0.322732	1	0.0147664	81533567	82759283
PD	PULPITIS	7	81	0.99	4.65e-05	0.00543444	1.63e-05	0.270523	2.76e-05	1	0.0693069	1	0.040593	83953010	85356715
PD	PULPITIS	7	82	0.99	2.02e-05	0.235031	1.53e-05	0.394705	1.76e-05	1	-0.180318	1	0.0825136	85356716	86446538
PD	PULPITIS	7	101	0.99	2.88e-05	0.151436	5.53e-06	0.777731	1.26e-05	1	-0.607961	1	0.16208	109095559	110479479
PD	PULPITIS	7	102	0.99	6.98e-06	0.462839	2.47e-06	0.800061	4.15e-06	1	-0.789379	1	0.166065	110479480	111795299
PD	PULPITIS	7	103	0.99	1.7e-05	0.506999	3.43e-05	0.046515	2.04e-05	0.841584	-0.381938	1	0.163737	111795300	113339386
PD	PULPITIS	7	104	0.99	3.76e-05	0.0290896	8.64e-06	0.593826	1.8e-05	1	-0.451745	1	0.157198	113339387	115321301
PD	PULPITIS	7	107	0.99	3.92e-06	0.618329	4.5e-06	0.792672	3.71e-06	0.882788	-1	1	0.626568	118342091	119568236
PD	PULPITIS	7	110	0.99	3.11e-05	0.151595	6.16e-05	0.0113945	3.42e-05	0.780978	-0.0635064	1	0.0672623	121946053	123859746
PD	PULPITIS	7	111	0.99	2.11e-05	0.173754	6.65e-05	0	2.17e-05	0.579358	-0.487149	1	0.246734	123859747	125389586
PD	PULPITIS	7	112	0.99	9.37e-06	0.65984	2.39e-05	0.123705	1.5e-05	1	-0.181518	1	0.0782768	125389587	126640872
PD	PULPITIS	7	113	0.99	2.43e-05	0.253836	4.66e-05	0.277269	1.42e-05	0.423142	-0.845185	1	0.523297	126640873	127903738
PD	PULPITIS	7	116	0.99	4.87e-05	0.149882	8.02e-05	0.0335045	6.25e-05	1	0.643964	1	0.000282855	130418705	131856481
PD	PULPITIS	7	129	0.99	2.54e-05	0.203448	1.15e-05	0.54916	1.01e-05	0.590959	-1	1	0.502259	148622914	149842999
PD	PULPITIS	7	130	0.99	1.21e-05	0.549466	5.32e-05	0	2.53e-05	1	-0.235524	1	0.0993097	149843000	150897818
PD	PULPITIS	8	3	0.99	7.74e-06	0.635239	1.64e-05	0.495231	1.13e-05	1	-0.140514	1	0.06931	1161825	1628039
PD	PULPITIS	8	6	0.99	1.38e-05	0.711527	3.24e-06	0.899417	6.68e-06	1	-1	1	0.224824	2396123	2970491
PD	PULPITIS	8	11	0.99	1.78e-05	0	2.03e-05	0.456015	1.9e-05	1	-0.114911	1	0.0689709	4893121	5566269
PD	PULPITIS	8	15	0.99	1.53e-05	0.131484	1.89e-06	0.813873	5.37e-06	1	-1	1	0.268008	8064601	8589770
PD	PULPITIS	8	16	0.99	8.02e-06	0.375196	1.16e-05	0.34397	9.65e-06	1	-0.578758	1	0.159171	8589771	9167795
PD	PULPITIS	8	17	0.99	2.72e-06	0.773097	7.07e-06	0.585323	4.39e-06	1	-1	1	0.350689	9167796	9835863
PD	PULPITIS	8	18	0.99	1.21e-05	0.373313	1.57e-05	0.200228	1.38e-05	1	-0.460546	1	0.141773	9835864	10478851
PD	PULPITIS	8	20	0.99	3.11e-06	0	8.07e-05	0.183227	1.59e-05	1	-0.970797	1	0.195288	11466762	12296849
PD	PULPITIS	8	32	0.99	1.21e-05	0	1.68e-05	0.56439	1.43e-05	1	0.00750075	1	0.0490303	18668610	19488888
PD	PULPITIS	8	35	0.99	4.92e-05	0.0994947	2.26e-06	0.909308	1.05e-05	1	-0.234123	1	0.0807226	20812108	21650453
PD	PULPITIS	8	42	0.99	1.25e-05	0.476094	3.52e-05	0.0729973	1.83e-05	0.871587	-0.579958	1	0.234614	27406512	28344176
PD	PULPITIS	8	46	0.99	1.57e-05	0.031404	9.77e-06	0.551635	5.42e-06	0.437944	-0.926993	1	0.528929	32454963	33982537
PD	PULPITIS	8	47	0.99	5.29e-05	0.0963619	4.28e-06	0	1.22e-05	0.808581	-0.855786	1	0.317385	33982538	34792220
PD	PULPITIS	8	53	0.99	4.71e-05	0.0736165	1.86e-05	0.401353	2.96e-05	1	-0.0315032	1	0.05538	41725003	43825633
PD	PULPITIS	8	58	0.99	9.35e-06	0.75347	2.5e-06	0.871757	4.83e-06	1	-1	1	0.197641	52326237	53108910
PD	PULPITIS	8	59	0.99	1.49e-06	0.908692	1.39e-05	0.505673	2.75e-06	0.60276	-1	1	0.819423	53108911	54119373
PD	PULPITIS	8	70	0.99	1.94e-05	0.284736	5.37e-05	0.0879092	1.95e-05	0.60316	-0.59956	1	0.306202	64215359	66018204
PD	PULPITIS	8	71	0.99	9.7e-06	0.539266	6.62e-06	0.674606	-1.85e-06	-0.230323	-1	1	0.885861	66018205	66960438
PD	PULPITIS	8	74	0.99	6.47e-07	0.955523	4.06e-06	0.871031	1.62e-06	1	-1	1	0.413086	70004666	70872088
PD	PULPITIS	8	84	0.99	3.56e-06	0.886347	1.79e-05	0.396722	2.22e-06	0.277528	-1	1	0.883244	81340232	82878769
PD	PULPITIS	8	86	0.99	5.62e-06	0.709343	2.73e-06	0.805614	3.92e-06	1	-1	1	0.499733	83730338	85116734
PD	PULPITIS	8	89	0.99	1.93e-06	0.922715	2.44e-05	0.319807	6.87e-06	1	-1	1	0.276462	87563146	89081177
PD	PULPITIS	8	94	0.99	1.6e-06	0.916069	8.82e-06	0.573838	-3.75e-06	-1	-1	1	0.409108	94999067	96175630
PD	PULPITIS	8	103	0.99	9.14e-06	0.679208	1.4e-05	0.563915	1.13e-05	1	-0.482548	1	0.122903	105370131	106500950
PD	PULPITIS	8	106	0.99	2.31e-05	0.512481	2.43e-05	0.117419	2.37e-05	1	-0.105711	1	0.0682617	108647464	109920827
PD	PULPITIS	8	107	0.99	2.29e-05	0.326871	2.21e-05	0.345781	2.25e-05	1	0.269727	1	0.0200082	109920828	111207349
PD	PULPITIS	8	110	0.99	3.94e-06	0.838707	3.51e-05	0.0419783	7.23e-06	0.614361	-1	1	0.554668	113650854	114781574
PD	PULPITIS	8	115	0.99	7.27e-05	0.148469	1.09e-05	0.720258	2.81e-05	1	0.108311	1	0.0357636	119423299	120216587
PD	PULPITIS	8	124	0.99	1.69e-05	0.403238	1.27e-05	0.485956	1.47e-05	1	-0.474547	1	0.137366	130383564	131545725
PD	PULPITIS	8	130	0.99	6.1e-06	0	4.96e-05	0.0794643	1.74e-05	1	-0.0639064	1	0.0587111	136220343	137527617
PD	PULPITIS	8	131	0.99	1.53e-05	0.46749	1.7e-06	0.893445	5.1e-06	1	-1	1	0.643185	137527618	138564843
PD	PULPITIS	8	132	0.99	7.68e-06	0.788203	6.93e-06	0.755156	7.3e-06	1	-1	1	0.24119	138564844	139404631
PD	PULPITIS	8	135	0.99	1.67e-05	0.435967	2.57e-05	0.166454	1.92e-05	0.928193	-0.574357	1	0.214227	141527882	142611889
PD	PULPITIS	8	138	0.99	8.76e-06	0.425596	1.78e-05	0.205749	1.25e-05	1	-0.144714	1	0.071761	144934289	146303787
PD	PULPITIS	9	1	0.99	3.13e-06	0.76628	4.78e-06	0.598008	3.87e-06	1	-1	1	0.344164	10469	653661
PD	PULPITIS	9	2	0.99	2.93e-06	0.904356	7.39e-06	0.677272	4.65e-06	1	-1	1	0.360807	653662	1103598
PD	PULPITIS	9	12	0.99	4.59e-06	0.893785	1.98e-05	0.311936	9.55e-06	1	-0.848785	1	0.176711	8262304	9170120
PD	PULPITIS	9	20	0.99	1.14e-05	0.502596	5.04e-05	0.0412085	2.39e-05	1	0.308731	1	0.0143554	14244748	14902924
PD	PULPITIS	9	23	0.99	1.93e-05	0.436972	5.9e-05	0.00131254	3.37e-05	1	0.544354	1	0.00281333	16658378	17392382
PD	PULPITIS	9	32	0.99	1.14e-06	0.960419	7.06e-05	0.0532608	8.97e-06	1	-1	1	0.190462	24757730	25957606
PD	PULPITIS	9	47	0.99	7.81e-06	0.746447	4.49e-05	0.0541723	1.87e-05	1	0.0869087	1	0.0385244	72288879	73915494
PD	PULPITIS	9	49	0.99	1.74e-05	0.243847	1.37e-05	0.195122	1.54e-05	1	0.29693	1	0.0179159	74950319	76197744
PD	PULPITIS	9	59	0.99	2.18e-08	0.999018	3.2e-05	0.1328	8.35e-07	1	-1	1	0.593305	86769887	87815449
PD	PULPITIS	9	64	0.99	1.66e-05	0.371616	4.17e-07	0.977373	1.14e-06	0.434143	-1	1	0.923689	91643256	92500277
PD	PULPITIS	9	67	0.99	1.92e-05	0.263482	1.29e-05	0	1.21e-05	0.767777	-1	1	0.364813	94175375	94924482
PD	PULPITIS	9	69	0.99	1.77e-05	0.286688	2.07e-05	0.346015	1.45e-05	0.757376	-0.70237	1	0.283062	95854926	96670171
PD	PULPITIS	9	70	0.99	2.23e-05	0.375967	2.15e-05	0.2885	2.19e-05	1	-0.455746	1	0.166435	96670172	97418633
PD	PULPITIS	9	71	0.99	1.31e-05	0.4511	1.99e-06	0.871508	5.11e-06	1	-1	1	0.283001	97418634	98885862
PD	PULPITIS	9	74	0.99	8.62e-06	0.712731	7.89e-05	0.00448062	1.03e-05	0.393939	-1	1	0.641883	101596751	103165725
PD	PULPITIS	9	76	0.99	1.07e-05	0.435365	3.07e-05	0.181592	1.82e-05	1	-0.672367	1	0.26596	104222849	105043411
PD	PULPITIS	9	86	0.99	1.18e-05	0.348154	8.47e-06	0.671455	9.19e-06	0.920592	-1	1	0.439715	113646150	114443475
PD	PULPITIS	9	87	0.99	5.06e-05	0.00780425	2.32e-05	0.112673	3.43e-05	1	0.542154	1	0.00315068	114443476	115390112
PD	PULPITIS	9	100	0.99	1.19e-05	0.645194	1.89e-05	0.535873	1.5e-05	1	-0.49735	1	0.128128	128785783	129617771
PD	PULPITIS	9	101	0.99	7.22e-06	0.525699	2.26e-06	0.910839	2.87e-06	0.710371	-1	1	0.775291	129617772	130902727
PD	PULPITIS	9	105	0.99	2.17e-05	0.394755	2.51e-05	0.402506	2.33e-05	1	0.19632	1	0.0262622	134141937	135135887
PD	PULPITIS	10	5	0.99	5.81e-05	0.0747058	1.75e-05	0.329711	3.19e-05	1	0.60176	1	0.00150429	3225337	3880322
PD	PULPITIS	10	18	0.99	1.34e-05	0.67682	2.86e-05	0.265385	1.96e-05	1	-0.205721	1	0.0834293	14008136	14820755
PD	PULPITIS	10	36	0.99	7.73e-06	0.573526	1.03e-05	0.660715	8.91e-06	1	-0.719572	1	0.1667	30919470	32457293
PD	PULPITIS	10	39	0.99	1.86e-06	0.879102	2.16e-05	0.293225	2.02e-06	0.318732	-1	1	0.848001	35178225	36475838
PD	PULPITIS	10	40	0.99	5.53e-06	0.679037	5.1e-05	0.101904	1.68e-05	1	-0.214921	1	0.0856057	36475839	37561443
PD	PULPITIS	10	41	0.99	1.02e-06	0	1.89e-05	0.0988768	4.4e-06	1	-1	1	0.294509	37561444	38566460
PD	PULPITIS	10	44	0.99	4.64e-06	0.689446	1.01e-05	0.685415	-6.84e-06	-1	-1	1	0.622893	43769843	44893846
PD	PULPITIS	10	53	0.99	2.42e-05	0.239539	8.18e-07	0.970133	4.45e-06	1	-1	1	0.196165	55867695	57044845
PD	PULPITIS	10	59	0.99	2.36e-05	0.460253	2.16e-05	0.292833	2.18e-05	0.966397	-0.630763	1	0.2283	62626466	64069687
PD	PULPITIS	10	61	0.99	9.77e-07	0.950566	1.1e-06	0	1.03e-06	1	-1	1	0.652996	65400432	66510387
PD	PULPITIS	10	62	0.99	4.7e-06	0.627883	1.03e-05	0.288683	6.95e-06	1	-0.950195	1	0.299707	66510388	67146043
PD	PULPITIS	10	71	0.99	3.42e-05	0	2.15e-05	0.262213	2.71e-05	1	-0.20052	1	0.092627	75694024	77144961
PD	PULPITIS	10	79	0.99	4.23e-06	0.793993	9.57e-06	0.615987	6.36e-06	1	-1	1	0.349578	84679430	85463484
PD	PULPITIS	10	81	0.99	2.12e-05	0.00481803	3.19e-05	0.0841074	2.06e-05	0.793379	-0.363536	1	0.18751	86459981	87287935
PD	PULPITIS	10	82	0.99	2.02e-05	0.437637	1.06e-06	0.957871	4.63e-06	1	-1	1	0.228803	87287936	88443652
PD	PULPITIS	10	89	0.99	1.05e-06	0.923407	1.15e-05	0.451718	-1.97e-06	-0.566357	-1	1	0.845024	95528161	97040172
PD	PULPITIS	10	90	0.99	1.35e-05	0.47079	2.24e-05	0.319899	1.74e-05	1	0.194519	1	0.0270542	97040173	98005994
PD	PULPITIS	10	92	0.99	7.97e-06	0.552637	1.21e-07	0.994914	9.82e-07	1	-1	1	0.607067	99367801	100337830
PD	PULPITIS	10	97	0.99	2.5e-05	0.245749	2.7e-05	0.0962691	2.6e-05	1	0.365137	1	0.00991314	106142284	107877787
PD	PULPITIS	10	102	0.99	4.11e-05	0.21483	4.13e-05	0.0850771	3.76e-05	0.912191	0.146915	1	0.0237801	112164982	113117615
PD	PULPITIS	10	103	0.99	4.28e-05	0.125807	1.58e-05	0.466168	2.6e-05	1	0.391139	1	0.00959308	113117616	114255954
PD	PULPITIS	10	104	0.99	2.18e-05	0.266992	1.6e-05	0.457358	1.87e-05	1	-0.39754	1	0.12998	114255955	115588903
PD	PULPITIS	10	106	0.99	8.79e-06	0.71999	3.59e-05	0.0839299	1.78e-05	1	-0.545155	1	0.18136	116845214	118416049
PD	PULPITIS	10	109	0.99	5.36e-06	0.819483	1.42e-05	0.626551	8.72e-06	1	-1	1	0.213737	120592840	121874445
PD	PULPITIS	10	113	0.99	2.83e-05	0.276804	4.75e-05	0.100026	3.67e-05	1	0.0479048	1	0.041406	124894143	125798319
PD	PULPITIS	11	9	0.99	5.9e-06	0.678004	7.27e-05	0.0243333	2.07e-05	1	0.0905091	1	0.0382083	6180841	7191230
PD	PULPITIS	11	12	0.99	1.54e-05	0.431292	1.59e-05	0.334955	1.57e-05	1	-0.147515	1	0.0732683	9080940	10370100
PD	PULPITIS	11	16	0.99	7.17e-05	0.11796	6.84e-05	0.0859778	7e-05	1	0.710171	1	0.000185099	12470450	13364727
PD	PULPITIS	11	24	0.99	1.04e-06	0.966268	7.91e-06	0.70841	2.87e-06	1	-1	1	0.294592	21442723	22368743
PD	PULPITIS	11	27	0.99	3.25e-05	0.257456	8.76e-07	0.962426	5.33e-06	1	-1	1	0.384032	24091273	24892439
PD	PULPITIS	11	28	0.99	2.16e-05	0.204272	1.19e-05	0.294016	1.6e-05	1	-0.118312	1	0.0688752	24892440	25662918
PD	PULPITIS	11	31	0.99	3.05e-05	0.110403	2.07e-05	0.565961	2.51e-05	1	0.108711	1	0.0349736	27018308	28577718
PD	PULPITIS	11	32	0.99	3.74e-05	0.13112	2e-06	0.924293	8.65e-06	1	-0.689769	1	0.144569	28577719	29530460
PD	PULPITIS	11	33	0.99	4.88e-05	0.0426531	1.84e-05	0.165368	3e-05	1	0.263326	1	0.0172466	29530461	30570129
PD	PULPITIS	11	38	0.99	2.08e-05	0.231566	9.58e-06	0	5.45e-06	0.386539	-1	1	0.671651	34672698	35500367
PD	PULPITIS	11	40	0.99	5.84e-06	0.598196	2.01e-05	0	9.9e-06	0.912991	-1	1	0.350669	36331190	37119024
PD	PULPITIS	11	60	0.99	2.52e-05	0.0792691	1.82e-05	0.321075	2.14e-05	1	0.279128	1	0.0203154	58452709	59256232
PD	PULPITIS	11	61	0.99	4.48e-06	0.761572	3.23e-06	0.838418	3.8e-06	1	-1	1	0.208227	59256233	60515105
PD	PULPITIS	11	63	0.99	4.43e-06	0.716967	3.47e-05	0.148291	1.24e-05	1	-0.175318	1	0.0755451	61717118	62800368
PD	PULPITIS	11	64	0.99	3.98e-05	0.037985	2.54e-05	0.0998525	7.22e-06	0.227123	-0.752375	0.948995	0.653118	62800369	64594822
PD	PULPITIS	11	78	0.99	2.06e-06	0.942865	7.89e-07	0.964121	1.27e-06	1	-1	1	0.49084	80726013	81658298
PD	PULPITIS	11	87	0.99	7.28e-08	0	2.03e-05	0.299356	1.22e-06	1	-1	1	0.634417	89209739	90199932
PD	PULPITIS	11	89	0.99	5.75e-06	0.715549	2.22e-05	0.371164	1.13e-05	1	-0.10431	1	0.0638206	90967062	92209168
PD	PULPITIS	11	93	0.99	2.3e-05	0.198845	2.19e-07	0.990793	2.24e-06	1	-1	1	0.371254	95327211	96150134
PD	PULPITIS	11	94	0.99	2.71e-06	0.871498	2.63e-06	0.839533	2.67e-06	1	-1	1	0.285037	96150135	97091671
PD	PULPITIS	11	107	0.99	1.56e-05	0.381293	1.87e-05	0.410807	1.7e-05	1	-0.205721	1	0.0845371	107846825	109891837
PD	PULPITIS	11	109	0.99	1.26e-05	0.529331	2.98e-05	0.386449	1.94e-05	1	-0.628563	1	0.183577	111117781	112755446
PD	PULPITIS	11	110	0.99	6.24e-05	0.0268746	1.3e-05	0.682008	2.85e-05	1	-0.20392	1	0.0879853	112755447	113889019
PD	PULPITIS	11	111	0.99	6.27e-05	0.15443	1.22e-05	0	2.77e-05	1	-0.262526	1	0.0992381	113889020	114742317
PD	PULPITIS	11	115	0.99	2.12e-07	0.991158	2.12e-05	0.358599	2.12e-06	1	-1	1	0.422228	118901214	120064528
PD	PULPITIS	11	116	0.99	2.95e-05	0.229229	2.11e-05	0.47666	5.99e-06	0.240324	-1	1	0.762538	120064529	121208186
PD	PULPITIS	11	118	0.99	3.82e-06	0.868128	1.68e-07	0.992783	8.01e-07	1	-1	1	0.667579	122589225	123398882
PD	PULPITIS	11	121	0.99	3.11e-06	0.907789	1e-05	0.771949	5.59e-06	1	-1	1	0.492959	125266685	126304240
PD	PULPITIS	11	127	0.99	1.81e-05	0.443161	5.78e-05	0.0484824	3.23e-05	1	0.0333033	1	0.0443582	131424362	132584401
PD	PULPITIS	11	129	0.99	4.52e-05	0.159462	5.44e-06	0.775818	1.57e-05	1	0.19752	1	0.0271796	133521643	134351064
PD	PULPITIS	12	16	0.99	1.11e-05	0.543622	2.94e-05	0.355989	1.8e-05	1	0.292729	1	0.0176947	14656850	16136742
PD	PULPITIS	12	21	0.99	1.56e-05	0.480565	1.77e-05	0.335627	1.66e-05	1	0.206721	1	0.0255162	20074931	20866285
PD	PULPITIS	12	22	0.99	1.13e-05	0.205837	4.5e-06	0.671455	7.14e-06	1	-0.429343	1	0.11797	20866286	21572252
PD	PULPITIS	12	25	0.99	1.18e-05	0	1.57e-05	0.620232	1.36e-05	1	-0.316132	1	0.0948398	23923799	25058714
PD	PULPITIS	12	30	0.99	3.57e-05	0.00504399	1.39e-05	0.339728	2.23e-05	1	0.287329	1	0.0159689	28753586	29647193
PD	PULPITIS	12	36	0.99	1.59e-05	0.128399	3.38e-05	0.29813	1.78e-05	0.769777	-0.286129	1	0.129791	33076723	34340495
PD	PULPITIS	12	52	0.99	3.86e-07	0.984332	1.5e-05	0	2.4e-06	1	-1	1	0.566582	53039988	54371448
PD	PULPITIS	12	57	0.99	1.09e-06	0.925156	8.52e-06	0.427933	3.04e-06	1	-1	1	0.481909	60000364	61737953
PD	PULPITIS	12	59	0.99	6.2e-06	0.700339	1.07e-05	0.60599	8.15e-06	1	-0.963596	1	0.205435	63055937	63764111
PD	PULPITIS	12	64	0.99	1.19e-06	0.955923	1.07e-05	0.626141	3.57e-06	1	-1	1	0.197905	68006683	68839661
PD	PULPITIS	12	69	0.99	2.92e-05	0.245263	1.55e-05	0.410458	2.13e-05	1	0.278928	1	0.0189309	73154516	74080747
PD	PULPITIS	12	71	0.99	4.27e-05	0.357438	5.02e-05	0.151301	4.63e-05	1	0.461146	1	0.00619355	75563969	76524573
PD	PULPITIS	12	78	0.99	1.18e-05	0.621999	3.75e-05	0.0780682	1.28e-05	0.607961	-0.744174	1	0.306975	83551126	84356775
PD	PULPITIS	12	79	0.99	1.69e-05	0.355229	4.1e-05	0.050487	2.63e-05	1	0.39994	1	0.00806267	84356776	85345631
PD	PULPITIS	12	84	0.99	3.25e-05	0.251224	7.8e-06	0.645783	1.59e-05	1	0.0447045	1	0.0441924	92061180	93487547
PD	PULPITIS	12	98	0.99	2.43e-05	0.544963	2.69e-05	0.339005	2.56e-05	1	-0.10071	1	0.0651292	106964978	108183188
PD	PULPITIS	12	99	0.99	1.96e-05	0.556635	1.47e-05	0.413275	1.7e-05	1	-0.513151	1	0.152378	108183189	109031819
PD	PULPITIS	12	105	0.99	5.91e-05	0.0131087	2.39e-05	0.485662	3.25e-05	0.864786	-0.0389039	1	0.0590075	115439452	116197675
PD	PULPITIS	12	106	0.99	1.08e-05	0.633914	7.2e-05	0.078096	2.79e-05	1	-0.249525	1	0.10066	116197676	117091843
PD	PULPITIS	12	107	0.99	3.7e-05	0.266552	2.5e-05	0.235675	3.04e-05	1	0.107111	1	0.0332302	117091844	118256124
PD	PULPITIS	12	108	0.99	2.24e-06	0.931207	5.19e-06	0.822777	3.41e-06	1	-1	1	0.372747	118256125	119301061
PD	PULPITIS	12	112	0.99	3.34e-07	0.982092	2.11e-05	0.391626	2.65e-06	1	-1	1	0.276076	123396635	124843768
PD	PULPITIS	13	7	0.99	2.31e-05	0.162389	1.59e-05	0.450695	1.92e-05	1	0.352335	1	0.0107832	24818334	25977140
PD	PULPITIS	13	8	0.99	6.07e-06	0	7.27e-06	0	6.64e-06	1	-0.89559	1	0.193056	25977141	26681709
PD	PULPITIS	13	22	0.99	1.07e-05	0.755147	7.15e-06	0.851505	8.77e-06	1	-1	1	0.244245	41003944	42037054
PD	PULPITIS	13	23	0.99	6.13e-06	0.718176	2.51e-05	0.186648	1.07e-05	0.858586	-1	1	0.424038	42037055	42950157
PD	PULPITIS	13	27	0.99	1.83e-05	0.45771	9.16e-06	0.49681	9.43e-06	0.728773	-1	1	0.440058	46493237	47433528
PD	PULPITIS	13	28	0.99	1.26e-05	0.663734	2.53e-05	0.165525	1.78e-05	1	-0.490549	1	0.151709	47433529	48137479
PD	PULPITIS	13	33	0.99	4.17e-05	0.0980371	6.38e-05	0.0431389	5.16e-05	1	0.547955	1	0.0018284	53336572	54684856
PD	PULPITIS	13	40	0.99	2.84e-06	0.852612	2e-05	0.244454	7.54e-06	1	-0.436544	1	0.11028	62135828	63206535
PD	PULPITIS	13	45	0.99	2.7e-06	0.863986	3.09e-05	0.148068	9.14e-06	1	-0.207121	1	0.0773585	67718880	69004702
PD	PULPITIS	13	46	0.99	1.87e-05	0.166129	1.69e-05	0.211317	1.78e-05	1	0.29853	1	0.0164239	69004703	69751491
PD	PULPITIS	13	52	0.99	9.32e-06	0.722403	2.09e-06	0.956123	4.42e-06	1	-1	1	0.298368	74437636	75882384
PD	PULPITIS	13	53	0.99	2.94e-06	0.858	3.75e-05	0.271985	1.6e-06	0.151915	-1	1	0.929016	75882385	76671493
PD	PULPITIS	13	56	0.99	8.52e-07	0.967487	2.87e-05	0.163343	4.94e-06	1	-1	1	0.253108	78693311	79489045
PD	PULPITIS	13	62	0.99	3.93e-05	0.0203041	3.91e-05	0.125137	3.92e-05	1	0.537154	1	0.00244712	85035401	85650680
PD	PULPITIS	13	65	0.99	5.31e-05	0	2.02e-05	0.21739	-2.88e-06	-0.0879088	-0.9982	0.973997	0.901209	87043589	88029523
PD	PULPITIS	13	71	0.99	1.83e-05	0	1.31e-05	0.749821	1.55e-05	1	0.146915	1	0.032511	93285143	94925136
PD	PULPITIS	13	73	0.99	6.15e-06	0.713508	5.58e-06	0.803679	5.86e-06	1	-1	1	0.425981	96132648	97516609
PD	PULPITIS	13	74	0.99	2.1e-05	0.530242	7.93e-06	0.710296	1.29e-05	1	-0.819982	1	0.191048	97516610	98527335
PD	PULPITIS	13	88	0.99	4.54e-05	0.073005	6.61e-06	0.83083	1.73e-05	1	0.0377038	1	0.0448557	111621245	112319064
PD	PULPITIS	13	91	0.99	2.72e-06	0.898397	3.92e-06	0.635663	5.36e-07	0.164316	-1	1	0.950777	114302562	115109851
PD	PULPITIS	14	6	0.99	9.04e-06	0.723575	7.98e-06	0.712118	8.49e-06	1	-0.70177	1	0.151153	24906057	25585041
PD	PULPITIS	14	7	0.99	1.17e-05	0.622955	1.98e-05	0.268191	1.75e-06	0.114911	-1	1	0.909483	25585042	26395690
PD	PULPITIS	14	18	0.99	2.63e-05	0.120856	1.25e-05	0.522368	1.81e-05	1	0.480548	1	0.00539049	38722115	40343754
PD	PULPITIS	14	21	0.99	3.66e-06	0.719371	1.1e-05	0	6.35e-06	1	-1	1	0.255246	41614834	42562550
PD	PULPITIS	14	26	0.99	1.07e-05	0.371889	2.24e-06	0	4.9e-06	1	-1	1	0.314275	46748239	48177483
PD	PULPITIS	14	37	0.99	9.77e-07	0.952086	3.04e-05	0.029536	5.45e-06	1	-1	1	0.24609	58447799	59447537
PD	PULPITIS	14	38	0.99	6.35e-07	0.965421	1.29e-05	0.210196	2.86e-06	1	-1	1	0.349957	59447538	60099482
PD	PULPITIS	14	50	0.99	2.88e-06	0.850258	1.76e-05	0.364172	7.12e-06	1	-0.810581	1	0.172164	73373374	74245428
PD	PULPITIS	14	59	0.99	1.39e-06	0.930444	2.73e-05	0.375223	6.17e-06	1	-1	1	0.390305	84087373	85562936
PD	PULPITIS	14	60	0.99	3.66e-05	0.234011	9.15e-06	0.722181	1.83e-05	1	0.270927	1	0.0196277	85562937	86653343
PD	PULPITIS	14	71	0.99	2.03e-05	0.192027	1.32e-05	0.297826	1.24e-05	0.757176	-0.750175	1	0.3511	98268392	98885322
PD	PULPITIS	14	74	0.99	5.87e-05	0.129851	0.000134119	0.00175713	8.87e-05	1	0.524352	1	0.000910002	100786190	102004377
PD	PULPITIS	14	75	0.99	7.41e-06	0.819242	6.26e-05	0.0428971	2.15e-05	1	0.0653065	1	0.041668	102004378	103617472
PD	PULPITIS	14	76	0.99	2.45e-05	0.344702	4.05e-05	0.0536728	3.15e-05	1	0.346935	1	0.0127986	103617473	104439106
PD	PULPITIS	14	77	0.99	8.49e-07	0.966037	1.11e-05	0.611022	3.07e-06	1	-1	1	0.27339	104439107	105091340
PD	PULPITIS	15	8	0.99	4.12e-06	0.836353	3.71e-06	0.780317	3.91e-06	1	-1	1	0.225949	30604120	32177320
PD	PULPITIS	15	10	0.99	1.46e-05	0.414795	8e-05	0.0569297	3.42e-05	1	0.0833083	1	0.0358137	33484268	34410072
PD	PULPITIS	15	11	0.99	1.61e-05	0.380927	1.56e-05	0.203358	6.85e-06	0.432543	-1	1	0.531205	34410073	35118927
PD	PULPITIS	15	14	0.99	2.04e-05	0.451598	1.29e-05	0.607166	1.62e-05	1	-0.819382	1	0.222682	37962916	39238840
PD	PULPITIS	15	22	0.99	2.17e-05	0.140739	4.71e-05	0.00171474	2.69e-05	0.843184	-0.0263026	1	0.0560792	49260007	50195876
PD	PULPITIS	15	25	0.99	1.56e-05	0.429716	1.81e-06	0.913413	5.31e-06	1	-1	1	0.584981	53263127	54332799
PD	PULPITIS	15	29	0.99	2.64e-05	0	3.8e-06	0.805789	1e-05	1	-0.122712	1	0.0660254	57641165	58712954
PD	PULPITIS	15	35	0.99	4.97e-05	0	8.74e-05	0.00657307	5.22e-05	0.791179	-0.00090009	1	0.0502651	64339946	66355634
PD	PULPITIS	15	36	0.99	5.46e-05	0.0168306	4.29e-05	0.0890578	4.84e-05	1	0.59956	1	0.000930733	66355635	67396520
PD	PULPITIS	15	42	0.99	1.6e-05	0.262108	1.62e-05	0.258531	1.61e-05	1	-0.469747	1	0.159082	74458114	76401952
PD	PULPITIS	15	44	0.99	2.27e-05	0.239044	1.15e-05	0.682547	1.62e-05	1	-0.408741	1	0.120142	77897164	78514101
PD	PULPITIS	15	46	0.99	7.39e-06	0.582589	1.1e-05	0.628194	6.42e-06	0.712971	-1	1	0.56992	79292537	79998206
PD	PULPITIS	15	59	0.99	3.47e-05	0.249344	7.12e-05	0.0349194	4.97e-05	1	0.361136	1	0.00770944	93707011	94565521
PD	PULPITIS	15	65	0.99	9.36e-06	0.575574	1.76e-05	0.378274	1.29e-05	1	-0.305531	1	0.098989	99925973	100742117
PD	PULPITIS	16	4	0.99	3.46e-05	0.105797	2.55e-05	0.221466	2.97e-05	1	0.226323	1	0.0207197	3379997	4816145
PD	PULPITIS	16	14	0.99	3.74e-05	0.053922	2.74e-05	0.138925	3.2e-05	1	0.337334	1	0.0114698	11022543	11916631
PD	PULPITIS	16	16	0.99	1.45e-05	0.385837	2.85e-05	0.166848	2.03e-05	1	0.0817082	1	0.0386384	12793150	13893407
PD	PULPITIS	16	17	0.99	2.52e-05	0	1.25e-05	0.541944	1.78e-05	1	-0.512151	1	0.16531	13893408	15921108
PD	PULPITIS	16	27	0.99	5.03e-07	0.971395	4.3e-05	0.0332035	4.65e-06	1	-1	1	0.362854	29043178	31384210
PD	PULPITIS	16	30	0.99	3.64e-05	0.207336	4.74e-05	0.170504	4.15e-05	1	0.326733	1	0.0116705	49010762	50467033
PD	PULPITIS	16	31	0.99	1.98e-05	0.36338	1.66e-05	0.506004	1.81e-05	1	-0.138714	1	0.0726971	50467034	52041336
PD	PULPITIS	16	38	0.99	1.47e-05	0.589454	1.83e-05	0.305164	1.64e-05	1	-0.248125	1	0.0910939	59885500	61092844
PD	PULPITIS	16	39	0.99	7.07e-06	0.68468	1.66e-05	0.416711	2.77e-06	0.255926	-1	1	0.839203	61092845	62607090
PD	PULPITIS	16	45	0.99	4.02e-05	0.100358	6.19e-06	0.70906	1.58e-05	1	-0.193119	1	0.0778059	68435729	69549149
PD	PULPITIS	16	47	0.99	2.91e-05	0.188401	9.22e-06	0.501673	1.64e-05	1	-0.312331	1	0.0996934	71062713	72089511
PD	PULPITIS	16	51	0.99	1.21e-05	0.170261	1.93e-05	0.687623	-6.43e-06	-0.420142	-1	1	0.630141	74889128	75525959
PD	PULPITIS	16	53	0.99	2.2e-05	0.264881	8.09e-06	0.564893	4.37e-06	0.327533	-1	1	0.760561	76635468	77270665
PD	PULPITIS	16	63	0.99	2.29e-05	0.452121	4.39e-05	0.20588	3.17e-05	1	0.030103	1	0.0454738	83778372	84440154
PD	PULPITIS	16	64	0.99	4.89e-05	0.466158	1.54e-05	0.505959	2.75e-05	1	-0.0541054	1	0.0581818	84440155	85146805
PD	PULPITIS	17	5	0.99	3.04e-05	0.294666	5.46e-06	0.6854	1.29e-05	1	-1	1	0.26639	3430441	4463971
PD	PULPITIS	17	7	0.99	6.28e-06	0.803392	5e-05	0.104641	1.77e-05	1	0.319332	1	0.0156177	5573785	6305078
PD	PULPITIS	17	10	0.99	3.21e-05	0.271426	2.89e-05	0.213831	2.4e-05	0.787979	-0.374737	1	0.173175	8554764	9619356
PD	PULPITIS	17	12	0.99	1.22e-05	0.582536	1.14e-05	0.73593	1.18e-05	1	-0.242324	1	0.0833933	10572618	11778164
PD	PULPITIS	17	16	0.99	1.6e-06	0.936708	9.4e-06	0.755312	3.88e-06	1	-1	1	0.464389	14508611	15308722
PD	PULPITIS	17	19	0.99	3.68e-06	0.659097	2.02e-05	0.494851	8.62e-06	1	-1	1	0.33413	17326541	18900978
PD	PULPITIS	17	26	0.99	2.56e-05	0.41572	5.89e-05	0.0578041	9.95e-06	0.256326	-0.850585	1	0.662955	31318754	32356061
PD	PULPITIS	17	28	0.99	1.67e-05	0.314661	9.52e-06	0	1.26e-05	1	-0.477148	1	0.130449	33614190	34474611
PD	PULPITIS	17	29	0.99	3.43e-05	0	4.95e-06	0.883681	1.3e-05	1	-0.443544	1	0.11369	34474612	36116884
PD	PULPITIS	17	37	0.99	2.44e-05	0.28698	2.7e-05	0	2.17e-05	0.847385	-0.646565	1	0.307157	45883902	47516224
PD	PULPITIS	17	38	0.99	8.49e-06	0.763727	1.04e-05	0.745699	9.39e-06	1	-0.493549	1	0.115874	47516225	48722590
PD	PULPITIS	17	45	0.99	1.85e-05	0.175482	6.24e-05	0.0221185	3.37e-05	0.993399	0.0833083	1	0.0361578	56245228	58652809
PD	PULPITIS	17	46	0.99	1.07e-05	0.59392	1.61e-05	0.269443	1.32e-05	1	-0.935394	1	0.309284	58652810	60453120
PD	PULPITIS	17	47	0.99	1.62e-05	0.319261	1.21e-05	0.263409	5.2e-06	0.371937	-1	1	0.66727	60453121	62112373
PD	PULPITIS	17	50	0.99	1.31e-05	0.582825	2.09e-05	0.401	1.65e-05	1	0.156116	1	0.0309637	64438388	65582327
PD	PULPITIS	17	51	0.99	6.76e-06	0.605275	1.46e-05	0.576271	9.92e-06	1	-1	1	0.313285	65582328	66757556
PD	PULPITIS	17	59	0.99	1.39e-05	0.541998	1.54e-05	0.620182	1.46e-05	1	0.247125	1	0.0222678	74908267	75619256
PD	PULPITIS	17	63	0.99	7e-07	0.971887	3.23e-06	0.926395	1.5e-06	1	-1	1	0.505324	78438333	79333774
PD	PULPITIS	17	64	0.99	3.95e-05	0.12906	3.7e-05	0.370442	2.5e-05	0.653165	-0.557956	1	0.294935	79333775	80459149
PD	PULPITIS	17	65	0.99	1.68e-06	0.876103	1.39e-05	0.118758	4.83e-06	1	-0.80438	1	0.172135	80459150	81192460
PD	PULPITIS	18	6	0.99	3.53e-05	0.10116	9.33e-06	0.73507	1.81e-05	1	0.215122	1	0.0240708	4603962	5575812
PD	PULPITIS	18	9	0.99	1.22e-05	0	3.94e-05	0	2.2e-05	1	0.145715	1	0.032067	7862480	8788524
PD	PULPITIS	18	20	0.99	2.19e-05	0.23896	1.48e-05	0.488875	1.8e-05	1	-0.459946	1	0.13789	22746154	24088163
PD	PULPITIS	18	31	0.99	3.04e-06	0.865617	6.84e-05	0.00337178	1.44e-05	1	-0.144114	1	0.0709887	38498382	39410165
PD	PULPITIS	18	52	0.99	1.04e-05	0.59865	5.66e-06	0	7.67e-06	1	-0.520352	1	0.125183	60780195	62074993
PD	PULPITIS	18	56	0.99	5.9e-06	0	1.25e-05	0.566292	8.59e-06	1	-1	1	0.262871	65294196	66407960
PD	PULPITIS	18	57	0.99	1.97e-05	0.463711	1.58e-05	0.206059	1.76e-05	1	0.231323	1	0.0227293	66407961	67195980
PD	PULPITIS	18	58	0.99	1.71e-05	0.457231	1.82e-06	0.907865	5.58e-06	1	-1	1	0.458246	67195981	68051035
PD	PULPITIS	18	66	0.99	2.84e-05	0.142668	1.06e-05	0.616619	1.74e-05	1	0.19632	1	0.0253851	75240761	76231685
PD	PULPITIS	19	3	0.99	8.84e-07	0.955091	3.34e-05	0.115317	5.44e-06	1	-1	1	0.266724	1515921	2253174
PD	PULPITIS	19	21	0.99	4.28e-05	0.049754	2.02e-06	0	9.31e-06	1	-0.40054	1	0.107879	17750519	18504867
PD	PULPITIS	19	22	0.99	4.22e-05	0.260109	2.2e-06	0.913023	9.63e-06	1	-1	1	0.310157	18504868	19749166
PD	PULPITIS	19	28	0.99	1.26e-05	0.303814	1.54e-05	0.272653	1.39e-05	1	-0.0551055	1	0.0577805	23468993	24567341
PD	PULPITIS	19	32	0.99	2.82e-05	0.317395	3.53e-06	0.87777	9.97e-06	1	-0.584558	1	0.133276	30375793	31763008
PD	PULPITIS	19	37	0.99	2.25e-05	0.40291	4.26e-05	0.0986675	3.09e-05	1	0.405941	1	0.0078334	35649344	36638122
PD	PULPITIS	19	39	0.99	1.01e-05	0.341266	2.29e-06	0.839095	4.8e-06	1	-1	1	0.219158	38472871	39370419
PD	PULPITIS	19	52	0.99	8.13e-06	0.842906	3.02e-05	0.27597	1.57e-05	1	0.00030003	1	0.0499625	51259179	51903804
PD	PULPITIS	19	54	0.99	2.12e-05	0.457402	4.05e-06	0.889504	9.27e-06	1	-0.623962	1	0.136267	52678749	53431217
PD	PULPITIS	19	56	0.99	1.07e-05	0.854549	3.48e-05	0.339912	1.93e-05	1	-0.135914	1	0.0700763	54042241	54602370
PD	PULPITIS	19	58	0.99	3.46e-06	0.842742	2.28e-05	0.346401	8.88e-06	1	-1	1	0.376616	55182974	55714085
PD	PULPITIS	19	61	0.99	5.56e-05	0.176172	1.84e-05	0.657947	3.2e-05	1	0.417342	1	0.00766973	57143510	57959952
PD	PULPITIS	20	6	0.99	7.4e-05	0.00693031	4.7e-05	0.0743798	5.9e-05	1	0.658366	1	0.000443738	4591848	5379450
PD	PULPITIS	20	16	0.99	2.69e-05	0.463165	1.37e-05	0.414423	1.92e-05	1	0.392539	1	0.0104235	14203756	15238519
PD	PULPITIS	20	27	0.99	3.32e-06	0.826912	1.77e-05	0	7.68e-06	1	-0.721372	1	0.154871	24487129	25181038
PD	PULPITIS	20	29	0.99	6.43e-06	0.350929	6.41e-05	0.00617173	1.74e-05	0.857386	-0.473147	1	0.177353	26318859	30569659
PD	PULPITIS	20	49	0.99	4.97e-06	0.777345	2.56e-05	0.261287	1.13e-05	1	-0.906791	1	0.231576	53120335	53879803
PD	PULPITIS	20	54	0.99	7.65e-06	0.741156	3.19e-05	0.182959	1.56e-05	1	-0.183718	1	0.0775396	56951774	57924037
PD	PULPITIS	21	9	0.99	2.81e-05	0.351148	9.31e-05	0	5.11e-05	1	0.407541	1	0.0065002	23266942	24055941
PD	PULPITIS	21	11	0.99	2.64e-05	0.305888	2.5e-08	0.998842	8.13e-07	1	-1	1	0.599024	25247987	26467826
PD	PULPITIS	21	17	0.99	1.2e-05	0.697717	3.36e-05	0.202302	2e-05	1	0.443744	1	0.00754975	32202240	33270272
PD	PULPITIS	21	22	0.99	2.95e-05	0.198452	2.39e-05	0.203378	2.65e-05	1	0.40194	1	0.00917575	38046450	39252059
PD	PULPITIS	21	24	0.99	2.76e-05	0.0910833	1.92e-05	0.337191	2.3e-05	1	0.213721	1	0.0226548	40480832	41344742
PD	PULPITIS	21	26	0.99	2.69e-06	0.928889	8.76e-06	0.735812	4.85e-06	1	-1	1	0.216656	42187153	43081434
PD	PULPITIS	21	30	0.99	2.71e-05	0.0967645	1.48e-05	0.52024	2e-05	1	-0.222522	1	0.0957178	46045434	47014880
PD	PULPITIS	22	4	0.99	3.4e-05	0.348687	4.43e-05	0.0366272	3.88e-05	1	0.321532	1	0.0107292	19635655	20969184
PD	PULPITIS	22	5	0.99	5.87e-06	0.729548	3.71e-05	0.0920025	1.48e-05	1	-0.693569	1	0.18468	20969185	22404422
PD	PULPITIS	22	7	0.99	1.6e-06	0.913332	1.55e-05	0.299796	4.97e-06	1	-1	1	0.238636	23143365	23950732
PD	PULPITIS	22	25	0.99	1.9e-05	0.0559254	5.55e-06	0.656414	1.03e-05	1	-0.865587	1	0.282234	42867928	43574017
PD	PULPITIS	22	29	0.99	4.18e-05	0.0853554	2.35e-05	0.344442	3.14e-05	1	-0.0389039	1	0.0569437	46351049	47299625
PD	PULPITIS	22	30	0.99	2.35e-05	0.40199	7.43e-06	0.745676	1.32e-05	1	-0.712571	1	0.176374	47299626	48269177
PD	TMD	1	1	0.99	1.82e-05	0.259631	1.89e-05	0	2.54e-06	0.136514	-0.969597	1	0.850826	10539	1376204
PD	TMD	1	9	0.99	2.02e-05	0.500744	3.32e-05	0.300279	1.92e-05	0.741574	-0.952395	1	0.408348	6136815	7711794
PD	TMD	1	11	0.99	4.24e-05	0.145415	5.03e-05	0.00153129	2.09e-05	0.453345	-0.353335	0.957796	0.253742	8580988	9475966
PD	TMD	1	22	0.99	2.41e-05	0.199633	8.77e-06	0.676192	6.02e-06	0.414341	-1	1	0.682379	20556203	21416121
PD	TMD	1	31	0.99	1.94e-05	0.198015	1.05e-05	0.292395	1.43e-05	1	-0.125313	1	0.0691783	31639218	33066846
PD	TMD	1	34	0.99	3.68e-05	0.0285168	2.61e-06	0.836439	9.8e-06	1	-1	1	0.374439	35201627	36855139
PD	TMD	1	38	0.99	8.48e-06	0.589874	9.13e-06	0.337507	8.8e-06	1	-0.0639064	1	0.0586363	41093876	41977966
PD	TMD	1	40	0.99	4.01e-07	0.9851	3.16e-05	0.0750726	-3.56e-06	-1	-1	1	0.717931	43512670	45167235
PD	TMD	1	53	0.99	1.16e-05	0.784943	7.18e-06	0.781219	8.93e-06	0.980198	-1	1	0.640246	61377616	62778733
PD	TMD	1	58	0.99	7.05e-06	0	4.17e-05	0.0514922	1.72e-05	1	0.0893089	1	0.0383575	67761891	68633860
PD	TMD	1	72	0.99	4.9e-06	0.746105	1.49e-05	0	4.01e-06	0.470147	-1	1	0.715019	83461216	84728347
PD	TMD	1	77	0.99	6.98e-06	0.369715	1.49e-05	0.255314	-8.08e-06	-0.793779	-1	0.907191	0.444179	88656690	89753964
PD	TMD	1	80	0.99	5.57e-07	0	6.82e-06	0.66555	1.95e-06	1	-1	1	0.617818	91870060	92904465
PD	TMD	1	84	0.99	2.72e-05	0.233182	0.000104361	0.038228	4.19e-05	0.786779	-0.219722	1	0.118323	96147577	97721186
PD	TMD	1	91	0.99	2.86e-06	0.863681	7.62e-06	0.527621	-4.67e-06	-1	-1	1	0.298219	103784542	104984435
PD	TMD	1	93	0.99	2.63e-05	0.220307	2.12e-05	0.134875	2.36e-05	1	0.220322	1	0.0214126	106089657	106864947
PD	TMD	1	96	0.99	2.41e-05	0.200569	3.88e-06	0.650629	5.27e-06	0.544754	-1	1	0.659253	109271450	110224230
PD	TMD	1	101	0.99	7.71e-05	0.100381	9.93e-06	0.75601	2.77e-05	1	-0.668967	1	0.197609	114664388	116207297
PD	TMD	1	103	0.99	4.82e-06	0.829578	3.28e-05	0.0791894	7.13e-06	0.567157	-1	1	0.620314	117046312	118118667
PD	TMD	1	111	0.99	5.1e-05	0.044944	2.47e-05	0.249329	8.65e-06	0.243524	-0.775578	1	0.675839	152535631	153410809
PD	TMD	1	113	0.99	5.41e-05	0.244257	2.44e-05	0.427851	3.63e-05	1	0.378538	1	0.010151	154685546	156813845
PD	TMD	1	116	0.99	1.59e-05	0.443664	1.45e-05	0.498065	1.52e-05	1	0.135514	1	0.0332977	158900370	159882515
PD	TMD	1	117	0.99	2.59e-05	0.209655	3.89e-06	0.807321	1e-05	1	-0.90399	1	0.217772	159882516	161054076
PD	TMD	1	136	0.99	2.2e-05	0.503397	1.18e-05	0	1.61e-05	1	-0.141714	1	0.0719319	180221609	181324205
PD	TMD	1	139	0.99	1.24e-05	0.487098	4.5e-05	0.052424	2.37e-05	1	0.414741	1	0.00850882	183920617	184953089
PD	TMD	1	148	0.99	1.15e-05	0.529408	1.48e-05	0	1.3e-05	1	-0.29733	1	0.0973016	193575517	194365688
PD	TMD	1	151	0.99	1.3e-05	0.348217	1.22e-05	0.177625	1.26e-05	1	-0.105911	1	0.0661641	196179111	197935821
PD	TMD	1	153	0.99	3.67e-05	0.0134809	2.65e-05	0.338221	2.58e-05	0.826383	-0.30333	1	0.146768	199263390	200134005
PD	TMD	1	160	0.99	7.16e-07	0.973294	2.63e-05	0.441059	4.34e-06	1	-1	1	0.450811	208162952	209711169
PD	TMD	1	172	0.99	4.2e-05	0.0778057	1.87e-08	0.998703	8.86e-07	1	-1	1	0.809068	221856865	222763597
PD	TMD	1	174	0.99	5.41e-06	0	9.22e-06	0.434463	-2.81e-06	-0.39774	-1	1	0.76119	223654903	224943337
PD	TMD	1	176	0.99	2.45e-05	0.0791732	3.42e-05	0.120855	2.88e-05	0.993399	0.222522	1	0.0171537	226534712	228045554
PD	TMD	1	178	0.99	2.54e-05	0.308828	1.24e-05	0.478324	1.78e-05	1	-0.634563	1	0.224403	229075157	230227247
PD	TMD	1	179	0.99	3.64e-06	0.928506	7.39e-06	0.708959	5.19e-06	1	-1	1	0.278892	230227248	231287764
PD	TMD	1	180	0.99	1.1e-05	0.435971	2.74e-05	0.191654	1.74e-05	1	-0.0347035	1	0.0548703	231287765	232177704
PD	TMD	1	186	0.99	1.43e-05	0.328121	1.32e-05	0.52979	1.38e-05	1	-0.857186	1	0.280366	236199672	237409458
PD	TMD	1	187	0.99	1.87e-06	0.919804	6.17e-06	0.714034	2.84e-06	0.838184	-1	1	0.798034	237409459	238094455
PD	TMD	1	190	0.99	1.28e-05	0	1.68e-05	0.345419	1.47e-05	1	-0.320532	1	0.10591	239332149	240248508
PD	TMD	1	193	0.99	2.02e-05	0.425805	1.25e-05	0.469135	1.59e-05	1	-0.509551	1	0.158854	241813535	242417923
PD	TMD	1	194	0.99	2.8e-06	0.897919	1.2e-05	0.660267	4.3e-06	0.741374	-1	1	0.782229	242417924	243048003
PD	TMD	2	31	0.99	4.07e-05	0.0473764	1.22e-05	0.553386	-4.9e-06	-0.219922	-1	1	0.779741	28819511	29627932
PD	TMD	2	33	0.99	2.02e-05	0.349294	1.82e-05	0.619598	1.92e-05	1	-0.748175	1	0.225466	30575620	31457418
PD	TMD	2	35	0.99	4.08e-06	0.890432	3.52e-06	0.8467	-3.79e-06	-1	-1	1	0.452291	33123605	33735318
PD	TMD	2	39	0.99	1.34e-06	0.8681	1.14e-05	0.319221	3.92e-06	1	-1	1	0.295251	35609258	36120743
PD	TMD	2	40	0.99	4.07e-05	0.0650174	1.18e-05	0.646062	9.18e-06	0.419142	-1	1	0.640734	36120744	36867389
PD	TMD	2	52	0.99	6.3e-06	0.822898	2.36e-05	0.189989	4.02e-06	0.330133	-1	1	0.81983	46499327	47320114
PD	TMD	2	60	0.99	9.51e-06	0.875141	4.17e-06	0.714027	6.29e-06	1	-1	1	0.244228	53032977	53852120
PD	TMD	2	67	0.99	3.91e-05	0	1.09e-05	0.582528	2.06e-05	1	-0.559956	1	0.189061	59251997	60775066
PD	TMD	2	69	0.99	9.22e-06	0.536855	9.27e-06	0.296891	-9.24e-06	-1	-1	0.594759	0.158638	62429911	63672118
PD	TMD	2	72	0.99	5.29e-06	0.82682	2.27e-05	0.36727	5.25e-06	0.478748	-1	1	0.771732	65938003	67224027
PD	TMD	2	76	0.99	1.89e-05	0.47462	4.22e-05	0.113056	2.58e-05	0.913191	-0.491749	1	0.205399	70756284	71385813
PD	TMD	2	82	0.99	6.46e-06	0.546347	2.25e-05	0.242836	-5.27e-07	-0.0437044	-1	1	0.965559	76649031	77372830
PD	TMD	2	88	0.99	4.07e-06	0.77381	1.21e-05	0.514239	-7.03e-06	-1	-1	1	0.405186	81623358	82941455
PD	TMD	2	91	0.99	5.59e-06	0.617974	9.73e-06	0.464032	-4.78e-06	-0.647965	-1	1	0.603065	85992795	86867032
PD	TMD	2	93	0.99	3.43e-06	0.709353	2.68e-06	0.81752	-3.03e-06	-1	-1	1	0.493885	88547313	91860961
PD	TMD	2	96	0.99	4.25e-06	0.742154	3.08e-06	0.613143	3.62e-06	1	-1	1	0.367752	98989361	100202436
PD	TMD	2	100	0.99	0.000103733	0.00306463	1.98e-05	0	4.53e-05	1	0.305131	1	0.0125459	103305258	105120578
PD	TMD	2	102	0.99	3.89e-06	0.852642	1.82e-05	0.454688	8.41e-06	1	-0.914191	1	0.189459	106546525	107412295
PD	TMD	2	116	0.99	3.54e-06	0.755017	1.55e-06	0	1.44e-06	0.616562	-1	1	0.830269	123929873	124730991
PD	TMD	2	117	0.99	3.43e-05	0.399076	1.27e-05	0.589042	2.08e-05	1	-0.382338	1	0.116564	124730992	125741528
PD	TMD	2	122	0.99	4.59e-07	0.977304	2.69e-06	0.785117	-1.11e-06	-1	-1	1	0.797624	130485399	131760638
PD	TMD	2	124	0.99	3.53e-05	0.174378	1.6e-05	0.192349	1.94e-05	0.817982	-0.372137	1	0.171556	132598286	133352950
PD	TMD	2	127	0.99	2.27e-05	0.232137	3.98e-06	0.641337	9.5e-06	1	-0.534753	1	0.136172	135160198	137061003
PD	TMD	2	133	0.99	0.000104304	0.0161172	9.74e-06	0.409935	1.58e-05	0.49655	-0.706171	1	0.381227	142494981	143259780
PD	TMD	2	135	0.99	7.53e-05	0.0202105	2e-05	0.476787	2e-06	0.0515052	-1	1	0.937959	144503689	145977920
PD	TMD	2	142	0.99	4.41e-05	0.0650688	5.75e-07	0.962632	-5.04e-06	-1	-1	1	0.577264	155207970	156130947
PD	TMD	2	143	0.99	7e-05	0.0136319	2.07e-05	0	2.7e-05	0.708171	-0.341134	1	0.18161	156130948	157556096
PD	TMD	2	157	0.99	1.79e-05	0.421835	1.18e-05	0.460121	1.45e-05	1	-0.358736	1	0.109348	172501316	173287857
PD	TMD	2	159	0.99	1.91e-05	0.432034	1.35e-05	0.633175	1.6e-05	1	-0.0959096	1	0.0634243	174118390	174927563
PD	TMD	2	162	0.99	1.1e-05	0.345298	6.83e-06	0.486355	3.08e-06	0.355736	-1	1	0.754695	178149982	179224870
PD	TMD	2	166	0.99	2.39e-05	0.108548	1.05e-05	0	5.58e-06	0.352335	-0.809981	1	0.556316	182307878	183352290
PD	TMD	2	167	0.99	7.24e-06	0.680083	1.33e-05	0.244316	1.47e-06	0.150115	-1	1	0.883825	183352291	184148655
PD	TMD	2	174	0.99	5.61e-05	0.0744713	7.27e-05	0.102316	5.04e-05	0.788979	-0.110511	1	0.0833076	191051955	193033982
PD	TMD	2	178	0.99	5.49e-06	0.899745	2.41e-05	0.224169	5.38e-06	0.467347	-1	1	0.723554	198140351	199654969
PD	TMD	2	179	0.99	4.08e-06	0.742133	2.42e-06	0.803197	-3.15e-06	-1	-1	1	0.608721	199654970	201324132
PD	TMD	2	181	0.99	1.44e-07	0.992365	2.05e-05	0.306472	1.72e-06	1	-1	1	0.608086	202504863	203639686
PD	TMD	2	186	0.99	2.12e-05	0.347929	1.41e-05	0.483879	-3.45e-06	-0.19992	-1	1	0.830411	208674589	209940230
PD	TMD	2	191	0.99	3.12e-05	0	1.14e-05	0	1.88e-05	1	-0.315532	1	0.112097	214044567	215002484
PD	TMD	2	195	0.99	2.62e-06	0.847392	1.59e-05	0.530628	6.45e-06	1	-0.749575	1	0.151018	218396259	219678783
PD	TMD	2	202	0.99	2.06e-05	0.239534	2.13e-06	0.853167	6.63e-06	1	-1	1	0.539067	224938732	226242842
PD	TMD	2	208	0.99	3.82e-06	0.845256	1.32e-05	0.353778	7.11e-06	1	-1	1	0.312321	231847387	233352722
PD	TMD	2	209	0.99	5.95e-06	0.694778	2.22e-05	0.454059	-5.89e-06	-0.513351	-1	1	0.689488	233352723	234115092
PD	TMD	2	213	0.99	8.61e-06	0.669695	2.33e-05	0.264944	1.42e-05	1	-0.89959	1	0.263348	236276288	237194297
PD	TMD	2	218	0.99	3.45e-05	0.303332	3.19e-05	0.290611	3.32e-05	1	0.192519	1	0.0237548	240325601	241113279
PD	TMD	3	26	0.99	7.96e-06	0.786016	1.57e-05	0.475891	5.34e-06	0.478148	-1	1	0.746995	25516194	26905340
PD	TMD	3	39	0.99	4.29e-06	0.734787	4.02e-06	0.843021	4.15e-06	1	-1	1	0.224388	39605997	40897627
PD	TMD	3	41	0.99	2.13e-05	0.415618	4.43e-06	0.852243	9.72e-06	1	-0.956596	1	0.196643	42301658	44141693
PD	TMD	3	43	0.99	5.52e-06	0.542628	8.03e-06	0.631116	-6.66e-06	-1	-1	1	0.458325	45844192	47588461
PD	TMD	3	46	0.99	3.59e-05	0.114723	1.16e-05	0.599059	2.04e-05	1	-0.0509051	1	0.0574672	51953969	54074844
PD	TMD	3	47	0.99	2.34e-05	0.266283	7.1e-05	0.0289784	4.07e-05	1	0.265927	1	0.0152102	54074845	54892586
PD	TMD	3	58	0.99	9.99e-07	0.948416	2.83e-05	0.197266	5.32e-06	1	-1	1	0.504213	65326752	66702084
PD	TMD	3	75	0.99	3.43e-05	0.0327437	1.46e-05	0	4.44e-06	0.19852	-0.932393	0.982798	0.747731	84698481	85807679
PD	TMD	3	78	0.99	3.95e-06	0.675624	1.58e-05	0.191642	-7.91e-06	-1	-1	0.629763	0.16103	87411259	88375763
PD	TMD	3	79	0.99	8.49e-06	0.663313	1.02e-05	0.619663	-7.35e-06	-0.790179	-1	1	0.583929	88375764	89612939
PD	TMD	3	81	0.99	2.22e-05	0.0646288	9.31e-06	0.301841	9.44e-07	0.0657066	-0.945795	1	0.941524	94250145	95088587
PD	TMD	3	83	0.99	1.56e-05	0.632617	1.51e-06	0.876274	-4.85e-06	-1	-1	1	0.525821	96055533	97351955
PD	TMD	3	88	0.99	1.67e-05	0	7.58e-06	0.718014	1.12e-05	1	-1	1	0.293984	101906990	103450271
PD	TMD	3	94	0.99	2.14e-06	0.88177	9.75e-07	0.939817	1.44e-06	1	-1	1	0.38178	108638901	109519606
PD	TMD	3	106	0.99	2.85e-05	0.467067	4.64e-07	0	3.64e-06	1	-1	1	0.431344	120574478	121362442
PD	TMD	3	108	0.99	1.41e-06	0.931145	1.03e-06	0.93256	1.21e-06	1	-1	1	0.633175	122340833	123518507
PD	TMD	3	109	0.99	3.79e-07	0.983713	2.31e-06	0.902936	9.35e-07	1	-1	1	0.63778	123518508	124823006
PD	TMD	3	116	0.99	2.64e-05	0.108655	1.25e-06	0.929326	3.07e-06	0.533953	-1	1	0.78657	131373471	132124018
PD	TMD	3	118	0.99	2.28e-06	0.933332	2.62e-05	0.327359	1.24e-06	0.160316	-1	1	0.947801	132925968	133718493
PD	TMD	3	120	0.99	4.58e-05	0.146096	5.54e-05	0.00254864	4.74e-05	0.941594	0.0759076	1	0.0362298	135288395	137372141
PD	TMD	3	127	0.99	1.03e-05	0.417373	1.33e-05	0.364781	1.96e-06	0.168117	-1	1	0.84771	144408822	145211907
PD	TMD	3	136	0.99	6.49e-06	0.576231	2.4e-05	0.0225886	4.02e-06	0.321932	-1	1	0.676108	155046424	155928190
PD	TMD	3	138	0.99	2.54e-06	0.836689	6.58e-06	0	-4.09e-06	-1	-1	1	0.6752	156795411	157633700
PD	TMD	3	148	0.99	1.83e-05	0.258142	1.09e-05	0.439494	-5.42e-06	-0.384338	-1	1	0.662465	165936512	167118893
PD	TMD	3	161	0.99	1.7e-05	0.461702	1.17e-07	0.992866	1.41e-06	1	-1	1	0.804976	183203156	184524268
PD	TMD	3	165	0.99	5.09e-05	0.263292	2.82e-05	0.40396	3.79e-05	1	0.478148	1	0.00453771	187939200	189451805
PD	TMD	3	173	0.99	2.75e-06	0.884216	2.67e-06	0.838231	-2.71e-06	-1	-1	1	0.396774	195710291	196383152
PD	TMD	3	174	0.99	2.11e-07	0.992219	1.81e-06	0.851358	6.18e-07	1	-1	1	0.835711	196383153	197147990
PD	TMD	4	5	0.99	3.66e-06	0.896721	1.26e-05	0.517469	6.8e-06	1	-1	1	0.343763	3549230	4266178
PD	TMD	4	6	0.99	1.35e-05	0.660611	5.12e-05	0.0861485	2.63e-05	1	0.0585059	1	0.0420498	4266179	5051834
PD	TMD	4	14	0.99	5.04e-06	0	1.39e-05	0.323132	8.37e-06	1	-1	1	0.2602	10370667	11050119
PD	TMD	4	18	0.99	1.11e-05	0.568144	5.68e-06	0.758197	7.93e-06	1	-0.769777	1	0.168978	14395887	14967147
PD	TMD	4	19	0.99	4.12e-06	0.8028	8.97e-06	0.483397	-3.15e-06	-0.518152	-1	1	0.773307	14967148	15910801
PD	TMD	4	24	0.99	1.76e-05	0	2.48e-05	0.18433	4.59e-06	0.219922	-1	1	0.742618	21416381	22835185
PD	TMD	4	34	0.99	1.96e-05	0.427917	2.19e-05	0.037326	1.81e-05	0.875988	-0.112111	1	0.0755018	31395093	32260117
PD	TMD	4	38	0.99	4.12e-05	0.172789	5.21e-05	0.14432	4.1e-05	0.884188	0.30253	1	0.0079142	34721846	35411236
PD	TMD	4	44	0.99	1.13e-05	0.449347	6.58e-05	0.00959203	-1.69e-06	-0.0621062	-1	1	0.9204	39820062	40590541
PD	TMD	4	45	0.99	9.43e-06	0.677283	1.52e-05	0.190721	-1.2e-05	-1	-1	0.446745	0.133845	40590542	41360937
PD	TMD	4	58	0.99	1.05e-06	0.960886	6.38e-08	0.997818	2.59e-07	1	-1	1	0.734937	58011086	58940256
PD	TMD	4	62	0.99	8.47e-06	0.725263	1.53e-05	0.253693	7.59e-06	0.666367	-1	1	0.525919	61971162	63337954
PD	TMD	4	67	0.99	2.54e-05	0.212179	4.21e-06	0.810995	-1.03e-05	-1	-1	1	0.446775	67616363	68742859
PD	TMD	4	84	0.99	1.49e-07	0.993841	1.25e-05	0.450509	1.37e-06	1	-1	1	0.552179	89244555	90236971
PD	TMD	4	87	0.99	1.92e-05	0.502551	8.44e-06	0.418513	-1.12e-05	-0.881188	-1	0.954595	0.327521	92219193	93451599
PD	TMD	4	88	0.99	4.29e-06	0.765016	1.3e-05	0.320323	-7.45e-06	-1	-1	1	0.352366	93451600	94757265
PD	TMD	4	89	0.99	9.81e-08	0.99493	2.91e-06	0.819751	5.34e-07	1	-1	1	0.802725	94757266	96183801
PD	TMD	4	90	0.99	1.63e-06	0.92753	1.04e-05	0.604201	4.12e-06	1	-1	1	0.453742	96183802	97540787
PD	TMD	4	98	0.99	1.57e-05	0.474381	6.19e-06	0.77439	1.89e-06	0.191719	-1	1	0.903594	105319196	106479155
PD	TMD	4	107	0.99	1.12e-05	0.429235	1.61e-05	0.124925	1.34e-05	1	-0.241324	1	0.092625	116204704	117313636
PD	TMD	4	111	0.99	8.15e-06	0.437598	5.73e-06	0.483614	5.6e-07	0.0819082	-1	1	0.946565	119927263	120563073
PD	TMD	4	115	0.99	3.71e-05	0.295255	1.32e-05	0.461531	-2.16e-05	-0.974797	-1	0.647565	0.228071	122655435	123768693
PD	TMD	4	116	0.99	2.08e-05	0.338773	2.46e-06	0.725533	-7.16e-06	-1	-1	1	0.256673	123768694	124534997
PD	TMD	4	118	0.99	1.9e-06	0.944568	2.87e-05	0.151336	7.38e-06	1	-1	1	0.487352	125486536	126476842
PD	TMD	4	131	0.99	2.48e-05	0	3.62e-06	0.865473	9.49e-06	1	-1	1	0.354924	139553761	141087047
PD	TMD	4	133	0.99	3.05e-06	0.770115	2.82e-05	0.0785479	9.28e-06	1	-0.326533	1	0.0989521	142807915	144401042
PD	TMD	4	135	0.99	7.07e-06	0.736121	8.1e-06	0.591217	-6.23e-06	-0.823782	-1	1	0.579482	146174872	147161042
PD	TMD	4	137	0.99	4.34e-05	0.337912	3.38e-05	0.171555	3.83e-05	1	0.264126	1	0.0154431	148462209	149998528
PD	TMD	4	152	0.99	1.61e-05	0.578833	2.79e-05	0.161845	1.27e-05	0.60256	-0.934593	1	0.420491	165824651	166702855
PD	TMD	4	155	0.99	3.93e-06	0.774226	7.48e-06	0.572926	5.43e-06	1	-0.689769	1	0.149872	168623791	169555114
PD	TMD	4	158	0.99	2.4e-08	0.998655	8.69e-07	0.857676	1.44e-07	1	-1	1	0.847916	171643020	172555990
PD	TMD	4	164	0.99	8.97e-06	0.627457	1.63e-05	0.621353	6.09e-06	0.50295	-1	1	0.674967	178314528	179233905
PD	TMD	4	167	0.99	3.5e-06	0.933002	1.39e-05	0.583	6.98e-06	1	-1	1	0.291482	180540878	181122433
PD	TMD	4	173	0.99	1.03e-05	0	1.19e-05	0.674675	3.42e-06	0.309331	-1	1	0.805961	185483263	186232882
PD	TMD	4	177	0.99	1.04e-06	0.961876	3.38e-07	0	-5.94e-07	-1	-1	1	0.854071	189153280	189899573
PD	TMD	5	1	0.99	1.25e-06	0.88399	2.59e-06	0.778364	-1.8e-06	-1	-1	1	0.63004	10043	598320
PD	TMD	5	12	0.99	4.38e-05	0.144064	6.67e-06	0.793833	1.71e-05	1	-1	1	0.304324	10549030	11850850
PD	TMD	5	15	0.99	2.11e-07	0.98977	7.47e-05	0.00897595	-3.97e-06	-1	-1	1	0.47473	13608148	14910295
PD	TMD	5	33	0.99	1.49e-05	0.519846	7.94e-06	0.560673	-1.09e-05	-1	-1	1	0.358784	35157147	36431967
PD	TMD	5	43	0.99	4.51e-06	0	9.3e-06	0.427148	4.36e-06	0.673367	-1	1	0.665735	50164836	51203265
PD	TMD	5	50	0.99	2.39e-05	0.0748536	1.53e-06	0.928832	2.73e-06	0.451545	-1	1	0.813276	56896891	57895012
PD	TMD	5	54	0.99	1.12e-05	0	1.61e-05	0.2785	-3.56e-06	-0.265927	-1	1	0.820152	60930754	62180368
PD	TMD	5	58	0.99	2.24e-06	0.940206	1.82e-05	0.5743	6.29e-06	0.983198	-1	1	0.756317	65606871	67096191
PD	TMD	5	66	0.99	3.62e-05	0.253426	1.54e-05	0.358022	2.36e-05	1	-0.306531	1	0.114186	77290256	79005158
PD	TMD	5	75	0.99	1.33e-05	0.60711	2.2e-05	0.0879218	1.71e-05	1	-0.353335	1	0.117087	87943483	89584466
PD	TMD	5	78	0.99	2.43e-06	0.787081	1.62e-05	0.365385	6.29e-06	1	-1	1	0.48232	91956906	93814604
PD	TMD	5	82	0.99	3.53e-06	0.827591	7.27e-05	0.0079803	1.6e-05	1	-0.313931	1	0.0981767	97316602	98567769
PD	TMD	5	88	0.99	3.58e-06	0.800845	2.1e-05	0.243938	7.25e-06	0.834783	-1	1	0.563055	103788461	104850490
PD	TMD	5	89	0.99	3.35e-05	0.195271	2.15e-05	0.295354	2.2e-05	0.819582	-0.438944	1	0.189773	104850491	106389388
PD	TMD	5	94	0.99	1.66e-05	0.425539	3.52e-05	0.326989	2.42e-05	1	0.0477048	1	0.0430661	110819518	111983115
PD	TMD	5	95	0.99	1e-05	0.308668	1.71e-06	0.916184	4.14e-06	1	-1	1	0.232224	111983116	113121555
PD	TMD	5	105	0.99	1.75e-05	0	3.75e-05	0.0556066	2.56e-05	1	0.242524	1	0.0212774	122005292	123191941
PD	TMD	5	107	0.99	1.01e-05	0.771053	2.46e-06	0.944869	4.44e-06	0.891989	-1	1	0.843828	124109486	125131720
PD	TMD	5	118	0.99	1e-05	0.532953	3.16e-05	0.027272	1.72e-05	0.967597	-0.505751	1	0.193665	139408117	141253830
PD	TMD	5	119	0.99	8.02e-08	0.996406	1.67e-05	0.499215	6.34e-07	0.547955	-1	1	0.965066	141253831	142532956
PD	TMD	5	120	0.99	2.78e-05	0.405681	2.4e-06	0.8727	8.18e-06	1	-0.964196	1	0.191767	142532957	143605908
PD	TMD	5	121	0.99	1.86e-05	0.173592	1.7e-05	0.262202	1.78e-05	1	0.372537	1	0.0118266	143605909	145319096
PD	TMD	5	139	0.99	2.23e-05	0.113465	4.38e-05	0.0265849	2.91e-05	0.931393	-0.0507051	1	0.0614455	163781269	165289211
PD	TMD	5	144	0.99	1.01e-05	0.681518	3.81e-06	0.835243	-3.87e-06	-0.622762	-1	1	0.78893	170898341	172285682
PD	TMD	5	145	0.99	3.33e-05	0.304819	2.6e-05	0.173622	2.94e-05	1	0.367337	1	0.00990042	172285683	173606995
PD	TMD	5	148	0.99	3.6e-05	0.10811	1.9e-05	0.391711	1.78e-06	0.0681068	-1	1	0.923821	176180302	177659902
PD	TMD	6	5	0.99	6.56e-07	0.960405	2.16e-06	0.842578	1.19e-06	1	-1	1	0.472351	4657087	5378213
PD	TMD	6	10	0.99	3.01e-06	0.908745	4.2e-05	0.0573978	1.12e-05	1	-1	1	0.411292	10416551	11790671
PD	TMD	6	28	0.99	1.56e-05	0.2192	5.3e-06	0.670076	9.11e-06	1	-0.681368	1	0.175144	33194976	33864262
PD	TMD	6	34	0.99	3.83e-05	0.342188	1.07e-05	0.558534	4.32e-06	0.213721	-1	1	0.825699	39785908	40778401
PD	TMD	6	44	0.99	1.96e-05	0.336513	1.67e-06	0.930803	5.72e-06	1	-1	1	0.234115	50940768	51826423
PD	TMD	6	48	0.99	8.85e-06	0.584169	5.31e-06	0.735038	6.85e-06	1	-1	1	0.233443	54452768	55469137
PD	TMD	6	49	0.99	8.19e-05	0.0206147	1.53e-05	0	3.54e-05	1	-0.237724	1	0.103793	55469138	56200985
PD	TMD	6	60	0.99	2.59e-06	0.943384	1.54e-05	0.460456	6.31e-06	1	-1	1	0.391259	68547495	69294227
PD	TMD	6	63	0.99	4.19e-05	0.0373355	1.39e-06	0.92611	7.63e-06	1	-1	1	0.457188	71610788	72290723
PD	TMD	6	72	0.99	1.14e-05	0	1.41e-05	0.124433	1.1e-05	0.860986	-0.805181	1	0.347937	80693928	81567706
PD	TMD	6	74	0.99	1.02e-05	0.402599	5.7e-06	0.56995	7.62e-06	1	-0.832783	1	0.239307	82388205	83571953
PD	TMD	6	77	0.99	1.58e-05	0.203416	2.1e-05	0.149997	1.44e-05	0.788579	-0.407741	1	0.164563	85837204	86818669
PD	TMD	6	85	0.99	2.03e-05	0.374257	3.84e-05	0.0155006	2.79e-05	1	0.10031	1	0.0338583	93696826	95176337
PD	TMD	6	90	0.99	1.94e-07	0	3.66e-06	0.537202	-8.42e-07	-1	-1	1	0.513288	100878646	101793542
PD	TMD	6	95	0.99	3.76e-07	0.978178	8.36e-06	0.491718	1.77e-06	1	-1	1	0.393422	104951345	106053915
PD	TMD	6	105	0.99	4.71e-06	0.707784	1.05e-05	0.284666	7.04e-06	1	-0.0483048	1	0.0564212	117674077	118529071
PD	TMD	6	108	0.99	1.35e-05	0.194645	5.31e-07	0	-2.68e-06	-1	-1	1	0.382392	120339245	121087444
PD	TMD	6	109	0.99	1.96e-05	0.155144	3.02e-07	0	-2.43e-06	-1	-1	1	0.602595	121087445	121908063
PD	TMD	6	111	0.99	1.18e-05	0.641688	1.37e-05	0.406883	7.98e-06	0.626963	-1	1	0.558532	122929291	123854857
PD	TMD	6	125	0.99	1.42e-05	0.354017	8.36e-06	0.458586	-1.32e-06	-0.121312	-1	1	0.901112	141449454	143083347
PD	TMD	6	129	0.99	6.74e-06	0.74284	1.11e-05	0.55726	-8.65e-06	-1	-1	0.687569	0.156773	147015883	148184844
PD	TMD	6	137	0.99	4.68e-05	0.108465	1.2e-07	0.993036	2.37e-06	1	-1	1	0.761208	154462011	155523957
PD	TMD	7	3	0.99	3.08e-05	0.119064	3.56e-05	0.0712579	3.31e-05	1	0.441544	1	0.00672945	1366973	2473749
PD	TMD	7	5	0.99	3.75e-05	0.0384704	4.48e-06	0.700597	1.3e-05	1	-0.00930093	1	0.0512613	3100212	4139431
PD	TMD	7	6	0.99	2.1e-06	0.93881	7.14e-06	0.793548	3.87e-06	1	-1	1	0.301904	4139432	4938442
PD	TMD	7	14	0.99	3.73e-06	0.851254	6.68e-06	0.687879	4.99e-06	1	-1	1	0.611908	9900802	10481677
PD	TMD	7	18	0.99	1.8e-05	0.298922	1.71e-05	0.191175	3.13e-06	0.177918	-1	1	0.824763	12694916	13213541
PD	TMD	7	19	0.99	1.92e-06	0.938087	1.47e-05	0.282626	5.31e-06	1	-1	1	0.360776	13213542	13676747
PD	TMD	7	20	0.99	9.05e-07	0.97931	1.65e-05	0.602559	3.87e-06	1	-1	1	0.330452	13676748	15013694
PD	TMD	7	23	0.99	1.23e-06	0.962766	3.1e-06	0.843024	1.95e-06	1	-1	1	0.68443	16739014	17596578
PD	TMD	7	25	0.99	1.04e-05	0.68132	1.26e-06	0	-3.62e-06	-1	-1	1	0.555458	19131027	20122179
PD	TMD	7	40	0.99	1.82e-05	0.328625	2.32e-05	0.322075	2.05e-05	1	-0.19572	1	0.087931	35354136	36507690
PD	TMD	7	51	0.99	1.94e-05	0.120001	2.02e-05	0.130001	3.28e-06	0.165917	-0.817582	1	0.795458	48363586	48984625
PD	TMD	7	63	0.99	1.25e-05	0.149251	5.76e-06	0.333089	-3.96e-06	-0.467347	-1	0.874987	0.539067	61969718	63311297
PD	TMD	7	65	0.99	7.11e-06	0.723248	7.85e-07	0.893968	5.32e-07	0.225323	-1	1	0.941126	64216136	65294277
PD	TMD	7	79	0.99	8.63e-06	0.600807	1.61e-06	0.917585	3.73e-06	1	-1	1	0.24255	81533567	82759283
PD	TMD	7	96	0.99	3.15e-05	0.159136	1.22e-05	0.759924	1.64e-05	0.834983	-0.931993	1	0.329113	103191323	104109231
PD	TMD	7	102	0.99	6.98e-06	0.462839	3.97e-06	0.765918	5.26e-06	1	-0.907791	1	0.19763	110479480	111795299
PD	TMD	7	107	0.99	3.92e-06	0.618329	1.23e-05	0.0504005	-6.94e-06	-1	-1	0.793379	0.259444	118342091	119568236
PD	TMD	7	110	0.99	3.11e-05	0.151595	5.06e-05	0.0503575	3.96e-05	1	0.244924	1	0.016345	121946053	123859746
PD	TMD	7	112	0.99	9.37e-06	0.65984	2.85e-06	0.784341	5.17e-06	1	-1	1	0.273256	125389587	126640872
PD	TMD	7	113	0.99	2.43e-05	0.253836	5.37e-06	0.71949	1.14e-05	1	-0.662966	1	0.173907	126640873	127903738
PD	TMD	7	121	0.99	3.83e-06	0.852309	5.77e-06	0.805219	4.7e-06	1	-1	1	0.271302	137657460	138755107
PD	TMD	7	126	0.99	2.22e-05	0.371297	2.75e-06	0.873981	7.8e-06	1	-1	1	0.253413	145415776	146574327
PD	TMD	8	11	0.99	1.78e-05	0	1.66e-05	0.481848	1.72e-05	1	-0.165717	1	0.0755008	4893121	5566269
PD	TMD	8	13	0.99	2.85e-06	0.926983	1.03e-05	0.586066	5.41e-06	1	-1	1	0.645197	6019164	6663427
PD	TMD	8	17	0.99	2.72e-06	0.773097	9.11e-06	0.240932	7.41e-07	0.148715	-1	1	0.925769	9167796	9835863
PD	TMD	8	46	0.99	1.57e-05	0.031404	9.1e-06	0.267311	1.2e-05	1	-0.0433043	1	0.0571777	32454963	33982537
PD	TMD	8	47	0.99	5.29e-05	0.0963619	1.01e-05	0.247863	1.51e-05	0.655766	-0.827983	1	0.456017	33982538	34792220
[truncated: 665 more rows]
